# Supplementary material for: (2R)-Ethyl 2-(5-bromo-2,3-dioxoindolin-1-yl)propanoate
Source: Acta Crystallogr Sect E Struct Rep Online. 2008 Jul 9;64(Pt 8):o1448. doi: 10.1107/S1600536808020588 (PMC2961954; doi:10.1107/S1600536808020588)
Supplement: Supplementary file 1 [file e-64-o1448-sup1.cif]

##############################################################################
###                                                                        ###
###        Electronic paper (Acta Crystallographica Section E)             ###
###                                                                        ###
##############################################################################
#                                                                            #
# This CIF contains the data in a paper accepted for publication in Acta     #
# Crystallographica Section E. It conforms to the requirements of Notes      #
# for Authors for Section E, and has been peer reviewed under the auspices   #
# of the IUCr Commission on Journals.                                        #
#                                                                            #
# Full details of the Crystallographic Information File format               #
# are given in the paper "The Crystallographic Information File (CIF):       #
# a New Standard Archive File for Crystallography" by S. R. Hall, F. H.      #
# Allen and I. D. Brown [Acta Cryst. (1991), A47, 655-685].                  #
#                                                                            #
# The current version of the core CIF dictionary is obtainable from          #
# ftp://ftp.iucr.org/pub/cif_core.dic. The current version number is 2.4.    #
#                                                                            #
# Software is freely available for graphical display of the structure(s) in  #
# this CIF.  For information consult the CIF home page http://www.iucr.org/  #
# cif/home.html                                                              #
#                                                                            #
# This file may be used for bona fide research purposes within the           #
# scientific community so long as proper attribution is given to the journal # 
# article from which it was obtained.                                        #
#                                                                            #
##############################################################################
                                             
data_global
_audit_creation_method
;
  WinGX, SHELXL97, manual editing
;
_journal_date_recd_electronic     2008-06-10
_journal_date_accepted     2008-07-03
_journal_name_full     'Acta Crystallographica, Section E'
_journal_year     2008
_journal_volume     64
_journal_issue      8
_journal_page_first     o1448
_journal_page_last     o1448
_journal_paper_category     QO
_journal_coeditor_code     BT2723
_publ_contact_author_name     'Dr Alexander V. Kurkin'
_publ_contact_author_address
;
 Laboratory of Structural Chemistry,
 Department of Chemistry, Moscow State University,
 119991 Moscow, Russian Federation
;
_publ_contact_author_email     kurkin@direction.chem.msu.ru
_publ_contact_author_fax     '7--495--9328846'
_publ_contact_author_phone     '7--495--9392288'
_publ_section_title
;
(2<i>R</i>)-Ethyl 2-(5-bromo-2,3-dioxoindolin-1-yl)propanoate
;
loop_
    _publ_author_name
    _publ_author_address
    'Alexander V. Kurkin'
;
  Department of Chemistry, Moscow State University
  119991 Moscow, Russian Federation
;
    'Anna A. Bernovskaya'
;
  Department of Chemistry, Moscow State University
  119991 Moscow, Russian Federation
;
    'Marina A. Yurovskaya'
;
  Department of Chemistry, Moscow State University
  119991 Moscow, Russian Federation
;
    'Victor B. Rybakov'
;
  Department of Chemistry, Moscow State University
  119991 Moscow, Russian Federation
;
data_I
_chemical_name_systematic
;
(2<i>R</i>)-Ethyl 2-(5-bromo-2,3-dioxoindolin-1-yl)propanoate
;
_chemical_name_common     ?
_chemical_formula_moiety     'C13 H12 Br N O4'
_chemical_formula_sum     'C13 H12 Br N O4'
_chemical_formula_iupac     'C13 H12 Br N O4'
_chemical_formula_weight     326.14
_chemical_melting_point     404.5
_symmetry_cell_setting     'monoclinic'
_symmetry_space_group_name_H-M     'P 21'
_symmetry_space_group_name_Hall     'P 2yb'
loop_
    _symmetry_equiv_pos_as_xyz
    'x, y, z'
    '-x, y+1/2, -z'
_cell_length_a     9.7390(13)
_cell_length_b     14.355(2)
_cell_length_c     9.8361(10)
_cell_angle_alpha     90.00
_cell_angle_beta     95.779(9)
_cell_angle_gamma     90.00
_cell_volume     1368.1(3)
_cell_formula_units_Z     4
_cell_measurement_reflns_used     25
_cell_measurement_theta_min     32.21
_cell_measurement_theta_max     34.38
_cell_measurement_temperature     293(2)
_exptl_crystal_description     'Prism'
_exptl_crystal_colour     'Red'
_exptl_crystal_size_max     .20
_exptl_crystal_size_mid     .20
_exptl_crystal_size_min     .20
_exptl_crystal_density_diffrn     1.583
_exptl_crystal_density_meas     ?
_exptl_crystal_density_method     'Not measured'
_exptl_crystal_F_000     656
_exptl_absorpt_coefficient_mu     4.200
_exptl_absorpt_correction_type     psi-scan
_exptl_absorpt_process_details     '(North <i>et al.</i>,  1968)'
_exptl_absorpt_correction_T_min     0.385
_exptl_absorpt_correction_T_max     0.432
_exptl_special_details
;
Number of \y--scan sets used was 8. The \q correction was applied. Averaged
transmission function was used. No Fourier smoothing was applied.
;
_diffrn_ambient_temperature     293(2)
_diffrn_radiation_type     CuK\a
_diffrn_radiation_wavelength     1.54184
_diffrn_radiation_source     'Fine--focus sealed tube'
_diffrn_radiation_monochromator     graphite
_diffrn_measurement_device_type     'Enraf--Nonius CAD-4'
_diffrn_measurement_device     '\k--geometry diffractometer'
_diffrn_measurement_method     'Non-profiled \w'
_diffrn_reflns_number     6047
_diffrn_reflns_av_R_equivalents     0.0204
_diffrn_reflns_av_sigmaI/netI     0.0372
_diffrn_reflns_theta_min     4.52
_diffrn_reflns_theta_max     74.90
_diffrn_reflns_theta_full     74.90
_diffrn_measured_fraction_theta_max     1.000
_diffrn_measured_fraction_theta_full     1.000
_diffrn_reflns_limit_h_min     -12
_diffrn_reflns_limit_h_max     12
_diffrn_reflns_limit_k_min     -17
_diffrn_reflns_limit_k_max     17
_diffrn_reflns_limit_l_min     -12
_diffrn_reflns_limit_l_max     12
_diffrn_standards_number     1
_diffrn_standards_interval_time     60
_diffrn_standards_decay_%     2
loop_
    _diffrn_standard_refln_index_h
    _diffrn_standard_refln_index_k
    _diffrn_standard_refln_index_l
    -4 1 -5
_refine_special_details
;
Refinement of <i>F</i>^2^ against ALL reflections. The weighted <i>R</i>--factor
<i>wR</i> and goodness of fit <i>S</i> are based on <i>F</i>^2^, conventional
<i>R</i>--factors <i>R</i> are based on <i>F</i>, with <i>F</i> set to zero
for negative <i>F</i>^2^. The threshold expression of <i>F</i>^2^ >
2\s(<i>F</i>^2^) is used only for calculating <i>R</i>--factors(gt)
<i>etc</i>. and is not relevant to the choice of reflections for refinement.
<i>R</i>--factors based on <i>F</i>^2^ are statistically about twice as large
as those based on <i>F</i>, and <i>R</i>--factors based on ALL data will be
even larger.
;
_reflns_number_total     5502
_reflns_number_gt     3935
_reflns_threshold_expression     I>2\s(I)
_refine_ls_structure_factor_coef     Fsqd
_refine_ls_matrix_type     'full'
_refine_ls_R_factor_all     0.0753
_refine_ls_R_factor_gt     0.0514
_refine_ls_wR_factor_gt     0.1220
_refine_ls_wR_factor_ref     0.1399
_refine_ls_goodness_of_fit_ref     1.020
_refine_ls_restrained_S_all     1.020
_refine_ls_number_reflns     5502
_refine_ls_number_parameters     348
_refine_ls_number_restraints     1
_refine_ls_hydrogen_treatment     constr
_refine_ls_weighting_scheme     'calc'
_refine_ls_weighting_details
         'calc w=1/[\s^2^(Fo^2^)+(0.0642P)^2^+0.5869P] where P=(Fo^2^+2Fc^2^)/3'
_atom_sites_solution_hydrogens     'geom'
_atom_sites_solution_primary     'direct'
_atom_sites_solution_secondary     'difmap'
_refine_ls_shift/su_max     0.001
_refine_ls_shift/su_mean     0.000
_refine_diff_density_max     0.453
_refine_diff_density_min     -0.381
_refine_ls_extinction_method     'SHELXL97 (Sheldrick, 2008)'
_refine_ls_extinction_coef     0.0039(3)
_refine_ls_extinction_expression
                                  'Fc^*^=kFc[1+0.001xFc^2^\l^3^/sin(2\q)]^-1/4^'
_refine_ls_abs_structure_details     'Flack (1983)'
_refine_ls_abs_structure_Flack     -0.06(3)
loop_
    _atom_type_symbol
    _atom_type_description
    _atom_type_scat_dispersion_real
    _atom_type_scat_dispersion_imag
    _atom_type_scat_source
    'C' 'C' 0.0181 0.0091
                         'International Tables Vol C Tables 4.2.6.8 and 6.1.1.4'
    'H' 'H' 0.0000 0.0000
                         'International Tables Vol C Tables 4.2.6.8 and 6.1.1.4'
    'Br' 'Br' -0.6763 1.2805
                         'International Tables Vol C Tables 4.2.6.8 and 6.1.1.4'
    'N' 'N' 0.0311 0.0180
                         'International Tables Vol C Tables 4.2.6.8 and 6.1.1.4'
    'O' 'O' 0.0492 0.0322
                         'International Tables Vol C Tables 4.2.6.8 and 6.1.1.4'
_computing_data_collection     'CAD-4 EXPRESS (Enraf--Nonius, 1994)'
_computing_cell_refinement     'CAD-4 EXPRESS (Enraf--Nonius, 1994)'
_computing_data_reduction     'XCAD4 (Harms & Wocadlo, 1995)'
_computing_structure_solution     'SHELXS97 (Sheldrick, 2008)'
_computing_structure_refinement     'SHELXL97 (Sheldrick, 2008)'
_computing_molecular_graphics     'ORTEP-3 (Farrugia, 1997)'
_computing_publication_material     'WinGX (Farrugia, 1999)'
loop_
    _atom_site_type_symbol
    _atom_site_label
    _atom_site_fract_x
    _atom_site_fract_y
    _atom_site_fract_z
    _atom_site_U_iso_or_equiv
    _atom_site_adp_type
    _atom_site_calc_flag
    _atom_site_refinement_flags
    _atom_site_occupancy
    _atom_site_disorder_assembly
    _atom_site_disorder_group
    N N1a 0.0320(4) 0.0742(3) 0.5522(4) 0.0519(9) Uani d . 1 . .
    C C2a 0.0599(5) -0.0181(3) 0.5310(6) 0.0558(11) Uani d . 1 . .
    O O21a 0.1299(4) -0.0683(3) 0.6073(5) 0.0748(11) Uani d . 1 . .
    C C3a -0.0156(6) -0.0421(3) 0.3892(6) 0.0599(13) Uani d . 1 . .
    O O31a -0.0148(5) -0.1195(2) 0.3406(5) 0.0838(13) Uani d . 1 . .
    C C4a -0.0793(5) 0.0440(3) 0.3390(5) 0.0536(12) Uani d . 1 . .
    C C5a -0.1571(6) 0.0641(4) 0.2187(6) 0.0655(14) Uani d . 1 . .
    H H5a -0.1750 0.0188 0.1517 0.079 Uiso calc R 1 . .
    C C6a -0.2075(6) 0.1520(4) 0.1997(6) 0.0683(15) Uani d . 1 . .
    Br Br6a -0.31241(9) 0.18369(7) 0.03306(8) 0.1113(3) Uani d . 1 . .
    C C7a -0.1789(6) 0.2207(4) 0.2980(6) 0.0603(13) Uani d . 1 . .
    H H7a -0.2141 0.2804 0.2822 0.072 Uiso calc R 1 . .
    C C8a -0.1000(5) 0.2019(3) 0.4175(5) 0.0542(12) Uani d . 1 . .
    H H8a -0.0799 0.2482 0.4827 0.065 Uiso calc R 1 . .
    C C9a -0.0506(5) 0.1117(3) 0.4392(5) 0.0468(10) Uani d . 1 . .
    C C10a 0.0842(5) 0.1204(3) 0.6760(5) 0.0524(11) Uani d . 1 . .
    H H10a 0.1315 0.0724 0.7341 0.063 Uiso calc R 1 . .
    C C11a -0.0284(6) 0.1595(4) 0.7571(5) 0.0663(15) Uani d . 1 . .
    H H11a -0.0726 0.2112 0.7085 0.099 Uiso calc R 1 . .
    H H11b 0.0119 0.1801 0.8450 0.099 Uiso calc R 1 . .
    H H11c -0.0954 0.1119 0.7687 0.099 Uiso calc R 1 . .
    C C12a 0.1957(5) 0.1904(4) 0.6456(5) 0.0539(11) Uani d . 1 . .
    O O12a 0.2353(4) 0.2019(3) 0.5372(4) 0.0787(12) Uani d . 1 . .
    O O13a 0.2439(4) 0.2352(3) 0.7588(4) 0.0654(10) Uani d . 1 . .
    C C14a 0.3501(6) 0.3044(5) 0.7423(6) 0.0764(17) Uani d . 1 . .
    H H14a 0.4308 0.2749 0.7111 0.092 Uiso calc R 1 . .
    H H14b 0.3160 0.3506 0.6753 0.092 Uiso calc R 1 . .
    C C15A 0.3859(7) 0.3487(5) 0.8757(7) 0.089(2) Uani d . 1 . .
    H H15A 0.3052 0.3772 0.9060 0.133 Uiso calc R 1 . .
    H H15B 0.4552 0.3954 0.8675 0.133 Uiso calc R 1 . .
    H H15C 0.4208 0.3026 0.9408 0.133 Uiso calc R 1 . .
    N N1b 0.5010(4) 0.5226(3) 0.4543(4) 0.0580(10) Uani d . 1 . .
    C C2b 0.4556(6) 0.6130(4) 0.4568(7) 0.0662(15) Uani d . 1 . .
    O O21b 0.3847(5) 0.6536(3) 0.3690(6) 0.0947(15) Uani d . 1 . .
    C C3b 0.5115(6) 0.6509(4) 0.5989(7) 0.0671(15) Uani d . 1 . .
    O O31b 0.4928(5) 0.7288(3) 0.6363(6) 0.0896(15) Uani d . 1 . .
    C C4b 0.5872(5) 0.5728(4) 0.6681(5) 0.0567(12) Uani d . 1 . .
    C C5b 0.6581(6) 0.5656(5) 0.7945(6) 0.0692(15) Uani d . 1 . .
    H H5b 0.6639 0.6155 0.8551 0.083 Uiso calc R 1 . .
    C C6b 0.7207(5) 0.4817(5) 0.8295(5) 0.0689(14) Uani d . 1 . .
    Br Br6b 0.82477(10) 0.46814(8) 1.00249(8) 0.1231(4) Uani d . 1 . .
    C C7b 0.7096(6) 0.4070(4) 0.7425(6) 0.0671(14) Uani d . 1 . .
    H H7b 0.7517 0.3510 0.7701 0.080 Uiso calc R 1 . .
    C C8b 0.6371(5) 0.4131(4) 0.6151(5) 0.0553(12) Uani d . 1 . .
    H H8b 0.6295 0.3623 0.5560 0.066 Uiso calc R 1 . .
    C C9b 0.5761(5) 0.4980(3) 0.5786(5) 0.0459(10) Uani d . 1 . .
    C C10b 0.4649(5) 0.4574(4) 0.3427(5) 0.0596(12) Uani d . 1 . .
    H H10b 0.5158 0.3999 0.3665 0.072 Uiso calc R 1 . .
    C C11b 0.5102(7) 0.4896(7) 0.2087(7) 0.106(3) Uani d . 1 . .
    H H11d 0.4538 0.5411 0.1747 0.159 Uiso calc R 1 . .
    H H11e 0.5008 0.4394 0.1440 0.159 Uiso calc R 1 . .
    H H11f 0.6050 0.5090 0.2219 0.159 Uiso calc R 1 . .
    C C12b 0.3120(5) 0.4334(4) 0.3396(5) 0.0559(12) Uani d . 1 . .
    O O12b 0.2423(4) 0.4511(3) 0.4281(4) 0.0780(11) Uani d . 1 . .
    O O13b 0.2720(4) 0.3850(3) 0.2285(4) 0.0750(11) Uani d . 1 . .
    C C14b 0.1338(7) 0.3446(7) 0.2229(9) 0.105(3) Uani d . 1 . .
    H H14c 0.1250 0.3089 0.3054 0.126 Uiso calc R 1 . .
    H H14d 0.0654 0.3940 0.2178 0.126 Uiso calc R 1 . .
    C C15b 0.1098(8) 0.2856(6) 0.1066(9) 0.114(3) Uani d . 1 . .
    H H15d 0.1309 0.3188 0.0265 0.171 Uiso calc R 1 . .
    H H15e 0.0147 0.2668 0.0959 0.171 Uiso calc R 1 . .
    H H15f 0.1676 0.2315 0.1189 0.171 Uiso calc R 1 . .
loop_
    _atom_site_aniso_label
    _atom_site_aniso_U_11
    _atom_site_aniso_U_22
    _atom_site_aniso_U_33
    _atom_site_aniso_U_12
    _atom_site_aniso_U_13
    _atom_site_aniso_U_23
    N1a 0.059(2) 0.0364(19) 0.059(2) 0.0009(17) -0.0007(18) -0.0023(17)
    C2a 0.052(3) 0.038(2) 0.079(3) -0.001(2) 0.015(2) 0.002(2)
    O21a 0.074(2) 0.045(2) 0.104(3) 0.0080(18) 0.006(2) 0.008(2)
    C3a 0.065(3) 0.041(3) 0.075(3) -0.006(2) 0.016(3) -0.012(3)
    O31a 0.094(3) 0.0413(19) 0.116(4) -0.0057(19) 0.011(3) -0.027(2)
    C4a 0.062(3) 0.040(3) 0.059(3) -0.008(2) 0.008(2) -0.008(2)
    C5a 0.076(4) 0.056(3) 0.064(3) -0.021(3) 0.003(3) -0.009(3)
    C6a 0.065(3) 0.073(4) 0.065(3) -0.015(3) -0.003(3) 0.000(3)
    Br6A 0.1135(6) 0.1265(7) 0.0846(5) -0.0145(5) -0.0355(4) 0.0150(5)
    C7a 0.059(3) 0.048(3) 0.074(3) -0.002(2) 0.005(3) 0.008(2)
    C8a 0.059(3) 0.035(2) 0.067(3) -0.004(2) -0.002(2) -0.004(2)
    C9a 0.047(2) 0.040(2) 0.053(2) -0.0066(19) 0.005(2) -0.005(2)
    C10a 0.059(3) 0.042(2) 0.054(3) -0.003(2) 0.000(2) 0.006(2)
    C11a 0.069(3) 0.075(4) 0.057(3) -0.014(3) 0.017(3) -0.006(3)
    C12a 0.048(2) 0.053(3) 0.062(3) -0.002(2) 0.009(2) -0.003(3)
    O12a 0.074(2) 0.100(3) 0.066(2) -0.025(2) 0.0229(19) -0.011(2)
    O13a 0.062(2) 0.073(2) 0.061(2) -0.0174(18) 0.0030(17) -0.0111(18)
    C14a 0.061(3) 0.091(4) 0.078(4) -0.031(3) 0.013(3) -0.021(3)
    C15a 0.071(4) 0.102(5) 0.092(5) -0.023(4) 0.006(3) -0.029(4)
    N1b 0.058(2) 0.051(2) 0.063(3) 0.000(2) -0.003(2) -0.0029(19)
    C2b 0.055(3) 0.050(3) 0.093(4) 0.003(2) 0.004(3) 0.010(3)
    O21b 0.077(3) 0.078(3) 0.125(4) 0.009(2) -0.011(3) 0.035(3)
    C3b 0.057(3) 0.048(3) 0.099(4) -0.006(2) 0.018(3) -0.002(3)
    O31b 0.085(3) 0.044(2) 0.142(4) -0.002(2) 0.022(3) -0.016(2)
    C4b 0.054(3) 0.051(3) 0.066(3) -0.007(2) 0.009(2) -0.012(2)
    C5b 0.060(3) 0.076(4) 0.071(3) -0.011(3) 0.003(3) -0.027(3)
    C6b 0.056(3) 0.093(4) 0.057(3) 0.004(3) -0.001(2) -0.006(3)
    Br6b 0.1132(6) 0.1801(10) 0.0686(4) 0.0217(6) -0.0264(4) -0.0147(6)
    C7b 0.058(3) 0.077(4) 0.066(3) 0.010(3) 0.005(3) 0.003(3)
    C8b 0.056(3) 0.055(3) 0.055(3) 0.000(2) 0.005(2) -0.003(2)
    C9b 0.042(2) 0.045(2) 0.051(2) -0.0056(19) 0.0017(18) -0.0036(19)
    C10b 0.052(3) 0.071(3) 0.054(2) -0.002(3) -0.003(2) -0.006(3)
    C11b 0.088(5) 0.164(8) 0.069(4) -0.043(5) 0.022(3) -0.027(5)
    C12b 0.058(3) 0.059(3) 0.051(3) 0.000(2) 0.003(2) -0.001(2)
    O12b 0.072(2) 0.084(3) 0.082(3) -0.013(2) 0.027(2) -0.018(2)
    O13b 0.054(2) 0.099(3) 0.072(2) -0.013(2) 0.0042(18) -0.018(2)
    C14b 0.061(4) 0.143(7) 0.112(6) -0.028(4) 0.016(4) -0.037(5)
    C15b 0.086(5) 0.117(6) 0.140(7) -0.035(5) 0.017(5) -0.049(6)
_geom_special_details
;
All s.u.'s (except the s.u. in the dihedral angle between two l.s. planes) are
estimated using the full covariance matrix. The cell s.u.'s are taken into
account individually in the estimation of s.u.'s in distances, angles and
torsion angles; correlations between s.u.'s in cell parameters are only used
when they are defined by crystal symmetry. An approximate (isotropic)
treatment of cell s.u.'s is used for estimating s.u.'s involving l.s. planes.
;
loop_
    _geom_bond_atom_site_label_1
    _geom_bond_atom_site_label_2
    _geom_bond_site_symmetry_2
    _geom_bond_distance
    _geom_bond_publ_flag
    N1a C2a . 1.372(6) ?
    N1a C9a . 1.412(6) ?
    N1a C10a . 1.434(6) ?
    C2a O21a . 1.202(6) ?
    C2a C3a . 1.548(7) ?
    C3a O31a . 1.209(6) ?
    C3a C4a . 1.447(7) ?
    C4a C5a . 1.370(7) ?
    C4a C9a . 1.392(6) ?
    C5a C6a . 1.361(8) ?
    C5a H5a . 0.9300 ?
    C6a C7a . 1.390(8) ?
    C6a Br6a . 1.897(6) ?
    C7a C8a . 1.365(7) ?
    C7a H7a . 0.9300 ?
    C8a C9a . 1.391(7) ?
    C8a H8a . 0.9300 ?
    C10a C11a . 1.526(7) ?
    C10a C12a . 1.531(7) ?
    C10a H10a . 0.9800 ?
    C11a H11a . 0.9600 ?
    C11a H11b . 0.9600 ?
    C11a H11c . 0.9600 ?
    C12a O12a . 1.182(6) ?
    C12a O13a . 1.329(6) ?
    O13a C14a . 1.455(6) ?
    C14a C15a . 1.469(8) ?
    C14a H14a . 0.9700 ?
    C14a H14b . 0.9700 ?
    C15a H15a . 0.9600 ?
    C15a H15b . 0.9600 ?
    C15a H15c . 0.9600 ?
    N1b C2b . 1.373(7) ?
    N1b C9b . 1.405(6) ?
    N1b C10b . 1.457(6) ?
    C2b O21b . 1.201(7) ?
    C2b C3b . 1.547(9) ?
    C3b O31b . 1.197(6) ?
    C3b C4b . 1.471(8) ?
    C4b C5b . 1.364(8) ?
    C4b C9b . 1.386(7) ?
    C5b C6b . 1.378(9) ?
    C5b H5b . 0.9300 ?
    C6b C7b . 1.369(8) ?
    C6b Br6b . 1.901(5) ?
    C7b C8b . 1.378(7) ?
    C7b H7b . 0.9300 ?
    C8b C9b . 1.388(7) ?
    C8b H8b . 0.9300 ?
    C10b C11b . 1.504(8) ?
    C10b C12b . 1.526(7) ?
    C10b H10b . 0.9800 ?
    C11b H11d . 0.9600 ?
    C11b H11e . 0.9600 ?
    C11b H11f . 0.9600 ?
    C12b O12b . 1.185(6) ?
    C12b O13b . 1.321(6) ?
    O13b C14b . 1.462(7) ?
    C14b C15b . 1.424(10) ?
    C14b H14c . 0.9700 ?
    C14b H14d . 0.9700 ?
    C15b H15d . 0.9600 ?
    C15b H15e . 0.9600 ?
    C15b H15f . 0.9600 ?
loop_
    _geom_angle_atom_site_label_1
    _geom_angle_atom_site_label_2
    _geom_angle_atom_site_label_3
    _geom_angle_site_symmetry_1
    _geom_angle_site_symmetry_3
    _geom_angle
    _geom_angle_publ_flag
    C2a N1a C9a . . 110.7(4) ?
    C2a N1a C10a . . 121.2(4) ?
    C9a N1a C10a . . 128.1(4) ?
    O21a C2a N1a . . 126.3(5) ?
    O21a C2a C3a . . 128.1(5) ?
    N1a C2a C3a . . 105.6(4) ?
    O31a C3a C4a . . 132.0(5) ?
    O31a C3a C2a . . 122.6(5) ?
    C4a C3a C2a . . 105.4(4) ?
    C5a C4a C9a . . 121.2(5) ?
    C5a C4a C3a . . 131.0(5) ?
    C9a C4a C3a . . 107.8(4) ?
    C4a C5a C6a . . 118.4(5) ?
    C4a C5a H5a . . 120.8 ?
    C6a C5a H5a . . 120.8 ?
    C5a C6a C7a . . 121.2(5) ?
    C5a C6a Br6a . . 119.8(4) ?
    C7a C6a Br6a . . 118.9(4) ?
    C8a C7a C6a . . 121.0(5) ?
    C8a C7a H7a . . 119.5 ?
    C6a C7a H7a . . 119.5 ?
    C7a C8a C9a . . 118.2(4) ?
    C7a C8a H8a . . 120.9 ?
    C9a C8a H8a . . 120.9 ?
    C8a C9a C4a . . 120.0(4) ?
    C8a C9a N1a . . 129.6(4) ?
    C4a C9a N1a . . 110.4(4) ?
    N1a C10a C11a . . 113.7(4) ?
    N1a C10a C12a . . 109.6(4) ?
    C11a C10a C12a . . 115.0(4) ?
    N1a C10a H10a . . 105.9 ?
    C11a C10a H10a . . 105.9 ?
    C12a C10a H10a . . 105.9 ?
    C10a C11a H11a . . 109.5 ?
    C10a C11a H11b . . 109.5 ?
    H11a C11a H11b . . 109.5 ?
    C10a C11a H11c . . 109.5 ?
    H11a C11a H11c . . 109.5 ?
    H11b C11a H11c . . 109.5 ?
    O12a C12a O13a . . 124.6(5) ?
    O12a C12a C10a . . 124.8(5) ?
    O13a C12a C10a . . 110.6(4) ?
    C12a O13a C14a . . 115.6(4) ?
    C15a C14a O13a . . 107.7(5) ?
    C15a C14a H14a . . 110.2 ?
    O13a C14a H14a . . 110.2 ?
    C15a C14a H14b . . 110.2 ?
    O13a C14a H14b . . 110.2 ?
    H14a C14a H14b . . 108.5 ?
    C14a C15a H15a . . 109.5 ?
    C14a C15a H15b . . 109.5 ?
    H15a C15a H15b . . 109.5 ?
    C14a C15a H15c . . 109.5 ?
    H15a C15a H15c . . 109.5 ?
    H15b C15a H15c . . 109.5 ?
    C2b N1b C9b . . 111.2(4) ?
    C2b N1b C10b . . 124.5(5) ?
    C9b N1b C10b . . 124.0(4) ?
    O21b C2b N1b . . 127.5(6) ?
    O21b C2b C3b . . 127.1(6) ?
    N1b C2b C3b . . 105.3(5) ?
    O31b C3b C4b . . 130.9(7) ?
    O31b C3b C2b . . 123.8(6) ?
    C4b C3b C2b . . 105.3(5) ?
    C5b C4b C9b . . 121.4(5) ?
    C5b C4b C3b . . 131.6(5) ?
    C9b C4b C3b . . 107.0(5) ?
    C4b C5b C6b . . 117.7(5) ?
    C4b C5b H5b . . 121.2 ?
    C6b C5b H5b . . 121.2 ?
    C5b C6b C7b . . 121.6(5) ?
    C5b C6b Br6b . . 119.7(5) ?
    C7b C6b Br6b . . 118.7(5) ?
    C8b C7b C6b . . 121.3(6) ?
    C8b C7b H7b . . 119.3 ?
    C6b C7b H7b . . 119.3 ?
    C7b C8b C9b . . 117.2(5) ?
    C7b C8b H8b . . 121.4 ?
    C9b C8b H8b . . 121.4 ?
    C8b C9b C4b . . 120.8(4) ?
    C8b C9b N1b . . 128.1(4) ?
    C4b C9b N1b . . 111.1(4) ?
    N1b C10b C11b . . 113.1(5) ?
    N1b C10b C12b . . 108.7(4) ?
    C11b C10b C12b . . 115.1(5) ?
    N1b C10b H10b . . 106.4 ?
    C11b C10b H10b . . 106.4 ?
    C12b C10b H10b . . 106.4 ?
    C10b C11b H11d . . 109.5 ?
    C10b C11b H11e . . 109.5 ?
    H11d C11b H11e . . 109.5 ?
    C10b C11b H11f . . 109.5 ?
    H11d C11b H11f . . 109.5 ?
    H11e C11b H11f . . 109.5 ?
    O12b C12b O13b . . 125.3(5) ?
    O12b C12b C10b . . 124.6(5) ?
    O13b C12b C10b . . 110.0(5) ?
    C12b O13b C14b . . 115.7(5) ?
    C15b C14b O13b . . 110.0(6) ?
    C15b C14b H14c . . 109.7 ?
    O13b C14b H14c . . 109.7 ?
    C15b C14b H14d . . 109.7 ?
    O13b C14b H14d . . 109.7 ?
    H14c C14b H14d . . 108.2 ?
    C14b C15b H15d . . 109.5 ?
    C14b C15b H15e . . 109.5 ?
    H15d C15b H15e . . 109.5 ?
    C14b C15b H15f . . 109.5 ?
    H15d C15b H15f . . 109.5 ?
    H15e C15b H15f . . 109.5 ?
loop_
    _geom_torsion_atom_site_label_1
    _geom_torsion_atom_site_label_2
    _geom_torsion_atom_site_label_3
    _geom_torsion_atom_site_label_4
    _geom_torsion_site_symmetry_1
    _geom_torsion_site_symmetry_2
    _geom_torsion_site_symmetry_3
    _geom_torsion_site_symmetry_4
    _geom_torsion
    _geom_torsion_publ_flag
    C9a N1a C2a O21a . . . . 178.3(5) ?
    C10a N1a C2a O21a . . . . -1.7(8) ?
    C9a N1a C2a C3a . . . . -0.9(5) ?
    C10a N1a C2a C3a . . . . 179.0(4) ?
    O21a C2a C3a O31a . . . . 2.6(9) ?
    N1a C2a C3a O31a . . . . -178.2(5) ?
    O21a C2a C3a C4a . . . . -177.6(5) ?
    N1a C2a C3a C4a . . . . 1.7(5) ?
    O31a C3a C4a C5a . . . . -1.2(11) ?
    C2a C3a C4a C5a . . . . 179.0(6) ?
    O31a C3a C4a C9a . . . . 178.0(6) ?
    C2a C3a C4a C9a . . . . -1.8(6) ?
    C9a C4a C5a C6a . . . . -0.7(8) ?
    C3a C4a C5a C6a . . . . 178.4(6) ?
    C4a C5a C6a C7a . . . . 1.3(9) ?
    C4a C5a C6a Br6a . . . . 178.7(4) ?
    C5a C6a C7a C8a . . . . -0.5(9) ?
    Br6a C6a C7a C8a . . . . -177.8(4) ?
    C6a C7a C8a C9a . . . . -1.0(8) ?
    C7a C8a C9a C4a . . . . 1.5(7) ?
    C7a C8a C9a N1a . . . . 180.0(5) ?
    C5a C4a C9a C8a . . . . -0.7(8) ?
    C3a C4a C9a C8a . . . . -180.0(5) ?
    C5a C4a C9a N1a . . . . -179.4(5) ?
    C3a C4a C9a N1a . . . . 1.3(6) ?
    C2a N1a C9a C8a . . . . -178.8(5) ?
    C10a N1a C9a C8a . . . . 1.3(8) ?
    C2a N1a C9a C4a . . . . -0.2(6) ?
    C10a N1a C9a C4a . . . . 179.9(5) ?
    C2a N1a C10a C11a . . . . -119.8(5) ?
    C9a N1a C10a C11a . . . . 60.1(6) ?
    C2a N1a C10a C12a . . . . 109.9(5) ?
    C9a N1a C10a C12a . . . . -70.1(6) ?
    N1a C10a C12a O12a . . . . -2.3(7) ?
    C11a C10a C12a O12a . . . . -131.8(6) ?
    N1a C10a C12a O13a . . . . 179.0(4) ?
    C11A C10a C12a O13a . . . . 49.5(6) ?
    O12A C12a O13a C14a . . . . 1.8(8) ?
    C10A C12a O13a C14a . . . . -179.5(5) ?
    C12A O13a C14a C15a . . . . 177.7(5) ?
    C9b N1b C2b O21b . . . . -176.9(6) ?
    C10b N1b C2b O21b . . . . -2.6(9) ?
    C9b N1b C2b C3b . . . . 1.4(6) ?
    C10b N1b C2b C3b . . . . 175.7(4) ?
    O21b C2b C3b O31b . . . . -2.5(10) ?
    N1b C2b C3b O31b . . . . 179.2(6) ?
    O21b C2b C3b C4b . . . . 177.8(6) ?
    N1b C2b C3b C4b . . . . -0.5(6) ?
    O31b C3b C4b C5b . . . . 0.0(11) ?
    C2b C3b C4b C5b . . . . 179.7(6) ?
    O31b C3b C4b C9b . . . . 179.8(6) ?
    C2b C3b C4b C9b . . . . -0.5(6) ?
    C9b C4b C5b C6b . . . . 1.3(9) ?
    C3b C4b C5b C6b . . . . -179.0(6) ?
    C4b C5b C6b C7b . . . . -1.9(9) ?
    C4b C5b C6b Br6b . . . . 178.5(4) ?
    C5b C6b C7b C8b . . . . 1.3(9) ?
    Br6b C6b C7b C8b . . . . -179.1(4) ?
    C6b C7b C8b C9b . . . . 0.0(8) ?
    C7b C8b C9b C4b . . . . -0.6(8) ?
    C7b C8b C9b N1b . . . . 178.0(5) ?
    C5b C4b C9b C8b . . . . -0.1(8) ?
    C3b C4b C9b C8b . . . . -179.8(5) ?
    C5b C4b C9b N1b . . . . -178.8(5) ?
    C3b C4b C9b N1b . . . . 1.4(6) ?
    C2b N1b C9b C8b . . . . 179.5(5) ?
    C10b N1b C9b C8b . . . . 5.1(8) ?
    C2b N1b C9b C4b . . . . -1.8(6) ?
    C10b N1b C9b C4b . . . . -176.2(5) ?
    C2b N1b C10b C11b . . . . 60.4(7) ?
    C9b N1b C10b C11b . . . . -125.9(6) ?
    C2b N1b C10b C12b . . . . -68.7(6) ?
    C9b N1b C10b C12b . . . . 104.9(5) ?
    N1b C10b C12b O12b . . . . -12.8(8) ?
    C11b C10b C12b O12b . . . . -140.8(7) ?
    N1b C10b C12b O13b . . . . 171.3(4) ?
    C11b C10b C12b O13b . . . . 43.3(7) ?
    O12b C12b O13b C14b . . . . -5.3(9) ?
    C10b C12b O13b C14b . . . . 170.6(6) ?
    C12b O13b C14b C15b . . . . -173.2(7) ?
