# Supplementary material for: (2R)-Ethyl 2-(5-bromo-2,3-dioxoindolin-1-yl)propanoate
Source: Acta Crystallogr Sect E Struct Rep Online. 2008 Jul 9;64(Pt 8):o1448. doi: 10.1107/S1600536808020588 (PMC2961954; doi:10.1107/S1600536808020588)
Supplement: Supplementary file 2 [file e-64-o1448-Isup2.hkl]

# 
# h,k,l, Fc-squared, Fo-squared, sigma(Fo-squared) and status flag 
# 
data_I
_shelx_title '  ma in P 21' 
_shelx_refln_list_code          4 
_shelx_F_calc_maximum      199.05 
_exptl_crystal_F_000       656.00 
_reflns_d_resolution_high  0.7985 
 
loop_ 
 _symmetry_equiv_pos_as_xyz 
 'x, y, z' 
 '-x, y+1/2, -z' 
 
_cell_length_a     9.7390 
_cell_length_b    14.3550 
_cell_length_c     9.8361 
_cell_angle_alpha  90.000 
_cell_angle_beta   95.779 
_cell_angle_gamma  90.000 
 
_shelx_F_squared_multiplier     1.000 
 
loop_ 
 _refln_index_h 
 _refln_index_k 
 _refln_index_l 
 _refln_F_squared_calc 
 _refln_F_squared_meas 
 _refln_F_squared_sigma 
 _refln_observed_status 
   1 -17   0        1.73        1.91      2.97 o 
   2 -17   0        2.34        0.45      2.50 o 
   3 -17   0        3.01        1.28      2.17 o 
   0 -16   0        9.43        4.36      5.24 o 
   1 -16   0        9.06        6.69      3.68 o 
   2 -16   0        3.05       -2.90      3.53 o 
   3 -16   0        9.28       10.01      7.51 o 
   4 -16   0       12.15        7.96      4.78 o 
   5 -16   0       13.67       15.35      4.33 o 
   1 -15   0       14.81       11.80      4.16 o 
   2 -15   0        5.57        2.53      4.22 o 
   3 -15   0       27.27       20.17      4.62 o 
   4 -15   0        5.60       12.56      5.39 o 
   5 -15   0       19.34       17.44      5.81 o 
   6 -15   0       10.89       16.77      4.45 o 
   0 -14   0        2.34       17.74      6.34 o 
   1 -14   0       32.28       30.16      4.99 o 
   2 -14   0       17.26       10.81      4.92 o 
   3 -14   0       20.72       23.68      4.62 o 
   4 -14   0      140.86      157.06     13.02 o 
   5 -14   0       18.39       14.72      7.50 o 
   6 -14   0       26.04       27.84      6.63 o 
   7 -14   0        2.95        1.04      4.52 o 
   1 -13   0       77.94       81.52      6.67 o 
   2 -13   0       94.27       89.71      6.93 o 
   3 -13   0       71.66       71.24     13.62 o 
   4 -13   0      131.69      140.23     12.34 o 
   5 -13   0       77.24       83.46     10.10 o 
   6 -13   0        6.11       10.53      5.94 o 
   7 -13   0        5.93        5.03      5.70 o 
   8 -13   0        0.96        4.87      4.09 o 
   0 -12   0       63.10       53.09      9.37 o 
   1 -12   0      154.80      158.42      8.40 o 
   2 -12   0       35.79       34.60      9.96 o 
   3 -12   0       30.43       26.37      5.87 o 
   4 -12   0       19.85       17.30     11.16 o 
   5 -12   0       44.04       42.19      8.12 o 
   6 -12   0        1.37       -0.62      6.28 o 
   7 -12   0       13.25       15.94      6.71 o 
   8 -12   0        1.69        6.05      4.77 o 
   9 -12   0       11.85        9.87      3.59 o 
   1 -11   0        6.52       13.83      4.26 o 
   2 -11   0       24.11       23.82      4.92 o 
   3 -11   0      130.36      127.27      7.96 o 
   4 -11   0       49.58       39.30      5.61 o 
   5 -11   0       32.07       34.57     12.07 o 
   6 -11   0       10.58        7.95      4.87 o 
   7 -11   0       28.84       19.76      8.19 o 
   8 -11   0        3.06        7.79      5.47 o 
   9 -11   0        2.31       11.62      4.70 o 
   0 -10   0      268.53      247.14     12.43 o 
   1 -10   0      115.47      130.59      6.65 o 
   2 -10   0       60.41       47.82      5.36 o 
   3 -10   0      439.45      458.74     12.48 o 
   4 -10   0       12.48       15.39      7.18 o 
   5 -10   0      129.83      151.02     17.77 o 
   6 -10   0       27.69       29.05      8.63 o 
   7 -10   0       59.47       69.17     11.69 o 
   8 -10   0       36.74       29.40      7.67 o 
   9 -10   0        0.64       -4.59      5.07 o 
  10 -10   0        1.07        5.55      3.49 o 
   1  -9   0      252.30      220.02      9.20 o 
   2  -9   0      306.94      320.65      8.83 o 
   3  -9   0       63.81       57.53      5.20 o 
   4  -9   0      286.90      314.43     14.37 o 
   5  -9   0       22.79       22.95      5.45 o 
   6  -9   0      150.84      137.02     12.50 o 
   7  -9   0       22.50       17.01      5.21 o 
   8  -9   0        9.02       10.79      6.38 o 
   9  -9   0       13.89       13.71      5.96 o 
  10  -9   0        3.04        5.10      4.40 o 
   0  -8   0     1294.51     1480.74     22.24 o 
   1  -8   0      283.05      285.63      7.47 o 
   2  -8   0     1084.43     1206.95     15.10 o 
   3  -8   0      716.08      751.20     23.96 o 
   4  -8   0      235.45      256.55      9.65 o 
   5  -8   0      186.51      196.64     15.35 o 
   6  -8   0       98.43      111.91      8.81 o 
   7  -8   0        5.54        2.37      7.12 o 
   8  -8   0       35.06       42.14     10.80 o 
   9  -8   0       29.06       27.29      7.37 o 
  10  -8   0       13.54        6.04      6.20 o 
   1  -7   0     1860.14     2030.78     16.68 o 
   2  -7   0      232.20      259.56      6.86 o 
   3  -7   0       85.54       98.76      8.77 o 
   4  -7   0      254.52      251.55      8.82 o 
   5  -7   0       67.58       70.61      7.88 o 
   6  -7   0      193.84      212.84     12.95 o 
   7  -7   0       33.74       20.11      7.28 o 
   8  -7   0       43.13       44.77      5.69 o 
   9  -7   0       60.00       67.67      6.03 o 
  10  -7   0       10.49       11.06      3.30 o 
  11  -7   0        9.33        6.11      5.17 o 
   0  -6   0      505.00      460.88     10.17 o 
   1  -6   0      625.14      637.34      8.53 o 
   2  -6   0      189.30      168.29      5.30 o 
   3  -6   0      798.12      804.89     12.21 o 
   4  -6   0      109.55      102.43      5.48 o 
   5  -6   0      273.71      291.63     11.53 o 
   6  -6   0       61.73       61.97      5.75 o 
   7  -6   0        0.17       -2.24      4.26 o 
   8  -6   0       47.36       49.40     11.38 o 
   9  -6   0        8.63        5.90      4.52 o 
  10  -6   0       32.85       34.14      5.82 o 
  11  -6   0        5.32        7.98      3.65 o 
   1  -5   0      177.57      184.86      4.37 o 
   2  -5   0     5140.29     5481.53    108.65 o 
   3  -5   0      814.96      903.45     13.38 o 
   4  -5   0     2227.64     2124.99     18.87 o 
   5  -5   0     1143.76     1232.32     24.14 o 
   6  -5   0       84.61       84.74      9.75 o 
   7  -5   0        2.89       10.94      4.32 o 
   8  -5   0       69.56       67.77      5.98 o 
   9  -5   0       13.55       10.94      4.61 o 
  10  -5   0       87.75       81.42      7.49 o 
  11  -5   0       10.30       10.79      3.49 o 
   0  -4   0    19874.61    23978.54    319.53 o 
   1  -4   0       24.53       34.21      2.88 o 
   2  -4   0     6182.88     6562.83     37.76 o 
   3  -4   0     4693.02     4822.01    174.35 o 
   4  -4   0      962.11     1008.01     13.16 o 
   5  -4   0       84.09      108.70      6.99 o 
   6  -4   0      365.71      362.90     20.92 o 
   7  -4   0       36.93       41.63      5.26 o 
   8  -4   0       45.23       39.11      5.50 o 
   9  -4   0        2.42        8.89      4.34 o 
  10  -4   0       25.59       28.06      4.54 o 
  11  -4   0        3.69        2.91      3.03 o 
   1  -3   0    16130.07    17216.93    201.60 o 
   2  -3   0     2862.82     2854.73     62.17 o 
   3  -3   0      859.81      915.75     10.48 o 
   4  -3   0     1742.62     1767.44     17.69 o 
   5  -3   0      954.87     1039.41     18.78 o 
   6  -3   0       99.54       88.58      5.65 o 
   7  -3   0      337.11      342.09     10.75 o 
   8  -3   0      163.38      163.89     11.96 o 
   9  -3   0       29.94       37.31      6.91 o 
  10  -3   0       17.61       12.22      4.81 o 
  11  -3   0        2.12        4.98      4.39 o 
   0  -2   0     4643.26     5164.69     95.56 o 
   1  -2   0      719.77      849.07      5.95 o 
   2  -2   0     2175.42     2142.24     13.50 o 
   3  -2   0     1966.99     1871.28     46.21 o 
   4  -2   0       48.67       51.00      3.10 o 
   5  -2   0      447.64      406.08      8.18 o 
   6  -2   0       82.50       86.59      4.92 o 
   7  -2   0      269.12      284.44      9.41 o 
   8  -2   0      164.14      162.20      8.38 o 
   9  -2   0       88.09       87.95      7.15 o 
  10  -2   0       16.65       14.61      5.34 o 
  11  -2   0       14.30       19.44      6.48 o 
  12  -2   0        3.06        1.35      2.21 o 
   1  -1   0      920.65      873.59     11.45 o 
   2  -1   0     1881.50     1797.22      9.45 o 
   3  -1   0      129.76      135.34      3.50 o 
   4  -1   0     2426.10     2506.89     31.40 o 
   5  -1   0     1033.07     1033.96     15.79 o 
   6  -1   0      197.09      195.05      7.05 o 
   7  -1   0      512.13      508.54     12.10 o 
   8  -1   0       53.57       55.01      6.41 o 
   9  -1   0      100.13       82.08      7.59 o 
  10  -1   0       11.48       13.08      4.94 o 
  11  -1   0       10.78       13.45      4.75 o 
  12  -1   0        4.16        1.02      2.38 o 
   1   0   0       82.31       66.43      1.15 o 
   2   0   0     1343.31     1341.47      8.75 o 
   3   0   0      163.29      157.65      3.47 o 
   4   0   0      480.70      499.01      5.25 o 
   5   0   0      279.14      263.16      6.01 o 
   6   0   0      987.74      953.93      9.97 o 
   7   0   0        1.80        1.68      3.06 o 
   8   0   0       29.48       35.37      5.04 o 
   9   0   0       52.70       63.54      4.82 o 
  10   0   0        8.70       14.88      4.04 o 
  11   0   0        0.37       -2.15      2.44 o 
  12   0   0        1.01        0.28      1.65 o 
   1   1   0      994.02      991.94     14.87 o 
   2   1   0     1860.14     1844.84     63.48 o 
   3   1   0      108.10      118.80      3.34 o 
   4   1   0     2407.18     2507.16     16.52 o 
   5   1   0     1027.10     1025.37     22.61 o 
   6   1   0      197.06      216.47      7.36 o 
   7   1   0      486.02      484.24     12.01 o 
   8   1   0       51.55       51.43      6.09 o 
   9   1   0      105.54       90.06      7.41 o 
  10   1   0        8.78       15.44      4.48 o 
  11   1   0       10.79       14.52      4.07 o 
  12   1   0        3.83       -1.50      2.44 o 
   0   2   0     4550.03     5415.95     98.57 o 
   1   2   0      697.93      856.49      6.08 o 
   2   2   0     2256.32     2249.64     98.85 o 
   3   2   0     2156.89     2082.97     48.06 o 
   4   2   0       37.23       41.00      2.84 o 
   5   2   0      463.30      411.85     11.55 o 
   6   2   0       76.57       70.03      4.86 o 
   7   2   0      262.54      257.85     18.55 o 
   8   2   0      161.84      173.56      8.67 o 
   9   2   0       92.61       94.55      7.60 o 
  10   2   0       17.01       16.64      7.60 o 
  11   2   0       12.21       19.74      3.69 o 
  12   2   0        3.41        2.75      2.26 o 
   1   3   0    15991.05    18272.49    614.82 o 
   2   3   0     2791.74     2852.46     15.03 o 
   3   3   0      843.44      891.46     24.31 o 
   4   3   0     1709.24     1764.18     41.29 o 
   5   3   0      922.79      971.28     22.13 o 
   6   3   0      102.53      100.93      5.71 o 
   7   3   0      360.24      384.96     10.88 o 
   8   3   0      170.07      164.90      8.55 o 
   9   3   0       32.92       56.56      9.37 o 
  10   3   0       16.55       18.68      4.66 o 
  11   3   0        2.16       -1.27      3.63 o 
   0   4   0    19493.23    24519.00    325.96 o 
   1   4   0       37.44       55.89      6.40 o 
   2   4   0     6152.22     7055.23     43.44 o 
   3   4   0     4573.82     4725.47     23.86 o 
   4   4   0     1005.43     1062.12     19.23 o 
   5   4   0       98.22      110.52      7.40 o 
   6   4   0      360.86      370.95      9.95 o 
   7   4   0       32.32       32.66      5.48 o 
   8   4   0       46.76       50.19      5.96 o 
   9   4   0        2.61        7.93      4.19 o 
  10   4   0       26.63       37.20      4.82 o 
  11   4   0        3.67        2.20      3.16 o 
   1   5   0      168.17      171.08      5.39 o 
   2   5   0     4907.02     5538.26    176.00 o 
   3   5   0      777.05      882.79     11.93 o 
   4   5   0     2306.77     2237.83     27.42 o 
   5   5   0     1105.52     1190.55     41.06 o 
   6   5   0      110.23      122.67     22.13 o 
   7   5   0        4.22       12.67      5.96 o 
   8   5   0       70.16       67.50      6.73 o 
   9   5   0       15.94       15.22      5.08 o 
  10   5   0       82.81       82.61      6.44 o 
  11   5   0       10.35       15.73      3.33 o 
   0   6   0      553.01      535.89     10.76 o 
   1   6   0      574.47      609.42      8.49 o 
   2   6   0      239.13      244.73      6.06 o 
   3   6   0      831.18      843.34     16.97 o 
   4   6   0      104.28      101.22      5.25 o 
   5   6   0      289.08      332.51     22.34 o 
   6   6   0       67.07       70.18     11.85 o 
   7   6   0        1.02        2.27      4.18 o 
   8   6   0       43.16       34.91     10.22 o 
   9   6   0       11.13        9.77      4.85 o 
  10   6   0       33.38       22.33      4.82 o 
  11   6   0        4.75        6.11      2.61 o 
   1   7   0     1762.56     2016.82     28.54 o 
   2   7   0      233.37      275.04      7.18 o 
   3   7   0       74.77       88.43      9.44 o 
   4   7   0      250.79      255.19      9.20 o 
   5   7   0       66.88       76.62      5.82 o 
   6   7   0      205.11      222.59      9.55 o 
   7   7   0       48.19       61.57     12.19 o 
   8   7   0       40.66       47.86      8.35 o 
   9   7   0       64.89       78.75     15.34 o 
  10   7   0       10.86        6.46      3.89 o 
  11   7   0        8.98        5.25      2.37 o 
   0   8   0     1331.07     1553.91     22.64 o 
   1   8   0      252.57      259.86      7.21 o 
   2   8   0     1065.21     1199.37     40.51 o 
   3   8   0      698.91      777.31     13.51 o 
   4   8   0      223.59      286.70      9.46 o 
   5   8   0      172.53      201.23      9.48 o 
   6   8   0       87.59      101.70      7.75 o 
   7   8   0        6.32        0.58      5.23 o 
   8   8   0       39.42       33.40      6.16 o 
   9   8   0       30.47       30.86      7.17 o 
  10   8   0       12.49       11.46      3.53 o 
   1   9   0      240.82      221.25      7.56 o 
   2   9   0      280.76      313.68      9.00 o 
   3   9   0       61.83       63.10      7.04 o 
   4   9   0      281.38      363.21     11.27 o 
   5   9   0       22.78       24.56      6.84 o 
   6   9   0      161.34      165.34     17.34 o 
   7   9   0       22.48       30.17      8.24 o 
   8   9   0        8.64       17.80      6.61 o 
   9   9   0       12.82        8.70      3.72 o 
  10   9   0        2.48        1.76      2.76 o 
   0  10   0      258.70      247.12     11.92 o 
   1  10   0      124.02      153.57      8.76 o 
   2  10   0       64.27       63.54     13.49 o 
   3  10   0      415.15      482.90     13.29 o 
   4  10   0       13.82       23.72      5.02 o 
   5  10   0      145.03      203.20     10.07 o 
   6  10   0       21.78       27.24     13.71 o 
   7  10   0       58.49       60.31      6.43 o 
   8  10   0       40.80       34.08      4.76 o 
   9  10   0        0.67        3.03      6.00 o 
  10  10   0        0.94        1.05      2.22 o 
   1  11   0       15.28       18.53      5.27 o 
   2  11   0       28.95       37.43      5.82 o 
   3  11   0      125.73      157.12      8.64 o 
   4  11   0       54.94       51.25     10.35 o 
   5  11   0       26.82       29.30      5.89 o 
   6  11   0       11.50       13.67      5.16 o 
   7  11   0       32.63       25.54      5.80 o 
   8  11   0        3.08        3.46      4.54 o 
   9  11   0        2.91       -1.06      4.23 o 
   0  12   0       69.89       79.94      8.60 o 
   1  12   0      145.20      168.52     14.07 o 
   2  12   0       32.91       32.66      6.13 o 
   3  12   0       25.45       30.20      5.51 o 
   4  12   0       19.67       22.58      6.70 o 
   5  12   0       50.28       45.58      6.47 o 
   6  12   0        1.66       -3.74      4.87 o 
   7  12   0       13.28        9.56      5.05 o 
   8  12   0        1.71       -0.67      3.43 o 
   9  12   0       12.24        6.52      2.94 o 
   1  13   0       79.81       72.46      7.13 o 
   2  13   0       88.47      113.92      8.02 o 
   3  13   0       68.65       70.78      7.46 o 
   4  13   0      127.35      149.50      9.12 o 
   5  13   0       76.44       88.45      6.90 o 
   6  13   0        7.27       13.36      4.14 o 
   7  13   0        5.81        4.47      4.00 o 
   8  13   0        1.07        4.35      2.88 o 
   0  14   0        2.21        1.26      7.93 o 
   1  14   0       31.71       31.24      5.57 o 
   2  14   0       20.46       31.76      6.26 o 
   3  14   0       20.49       22.09      5.45 o 
   4  14   0      142.05      153.64     13.77 o 
   5  14   0       18.92       22.81      5.61 o 
   6  14   0       24.56       30.87      4.27 o 
   7  14   0        2.85        5.11      3.00 o 
   1  15   0       14.78       13.77      4.93 o 
   2  15   0        5.80        4.69      4.38 o 
   3  15   0       28.46       29.01      5.10 o 
   4  15   0        6.68        8.60      8.52 o 
   5  15   0       19.89       23.44      4.00 o 
   6  15   0       11.54       11.36      2.74 o 
   0  16   0        9.44        6.27      5.44 o 
   1  16   0        8.77        1.21      4.43 o 
   2  16   0        3.08        4.69      3.52 o 
   3  16   0        9.16        3.51      3.75 o 
   4  16   0       12.16       16.58      3.46 o 
   5  16   0       12.90       12.07      6.01 o 
   1  17   0        1.39        5.03      3.20 o 
   2  17   0        2.15       -2.61      3.38 o 
   3  17   0        3.03        5.87      2.59 o 
  -2 -17   1       13.60        2.95      3.66 o 
  -1 -17   1        0.75        0.98      4.03 o 
   0 -17   1        2.81        2.05      3.92 o 
   1 -17   1        2.28        3.06      3.68 o 
   2 -17   1        4.00        7.21      3.67 o 
   3 -17   1        5.78        7.38      3.57 o 
  -3 -16   1        1.40        3.37      3.84 o 
  -2 -16   1        5.29        3.81      3.95 o 
  -1 -16   1       23.64       10.42      6.16 o 
   0 -16   1        1.91       -5.92      5.92 o 
   1 -16   1        7.39        7.95      4.84 o 
   2 -16   1        7.06       13.74      5.66 o 
   3 -16   1        6.88        2.47      4.93 o 
   4 -16   1        9.00       14.21      4.51 o 
   5 -16   1        8.44        9.37      3.44 o 
  -3 -15   1       17.62       17.45      5.18 o 
  -2 -15   1       10.19        8.45      5.28 o 
  -1 -15   1        2.53        2.22      5.54 o 
   0 -15   1        3.57        7.37      4.84 o 
   1 -15   1       65.84       65.83      8.14 o 
   2 -15   1        3.77        3.83      5.87 o 
   3 -15   1       24.87       11.52      6.50 o 
   4 -15   1       12.75       20.08      5.73 o 
   5 -15   1        0.06        0.84      4.76 o 
   6 -15   1       13.09       23.52      4.22 o 
  -4 -14   1       41.76       26.52      6.56 o 
  -3 -14   1       30.26       27.66      6.05 o 
  -2 -14   1        1.59        3.57      5.26 o 
  -1 -14   1       32.80       27.57      7.28 o 
   0 -14   1       36.92       41.76      7.02 o 
   1 -14   1       37.94       27.02      8.59 o 
   2 -14   1       84.54       93.16     10.44 o 
   3 -14   1       27.15       32.02      7.38 o 
   4 -14   1       29.24       37.55      7.56 o 
   5 -14   1        3.49       10.14      5.41 o 
   6 -14   1       31.43       40.16      6.13 o 
   7 -14   1        7.23        2.61      4.68 o 
  -4 -13   1        8.37       13.31      5.64 o 
  -3 -13   1        3.75       11.43      4.92 o 
  -2 -13   1       29.59       25.69      7.34 o 
  -1 -13   1       87.14       42.25      9.79 o 
   0 -13   1       88.39      109.25     10.55 o 
   1 -13   1      171.69      223.22     13.20 o 
   2 -13   1       75.07       95.57     10.87 o 
   3 -13   1      396.31      370.76     17.87 o 
   4 -13   1       10.27       11.00      7.57 o 
   5 -13   1       70.40       69.79      9.18 o 
   6 -13   1       16.74       26.00      6.50 o 
   7 -13   1        9.33       10.61      5.31 o 
   8 -13   1       11.43       15.98      4.30 o 
  -5 -12   1       13.81        9.49      5.57 o 
  -4 -12   1      103.39      105.81      9.66 o 
  -3 -12   1      137.16      145.30     10.88 o 
  -2 -12   1       61.01       52.79      8.13 o 
  -1 -12   1      126.04      117.65     10.58 o 
   0 -12   1       19.29       13.52      6.41 o 
   1 -12   1       11.08        9.01      6.82 o 
   2 -12   1        7.41        5.47      7.06 o 
   3 -12   1      190.09      160.54     12.89 o 
   4 -12   1        8.85        7.95      7.26 o 
   5 -12   1       10.98       15.25      6.66 o 
   6 -12   1       18.59       25.28      7.68 o 
   7 -12   1       11.38       20.37      6.74 o 
   8 -12   1        1.03        2.07      5.05 o 
  -5 -11   1       69.10       74.90      7.92 o 
  -4 -11   1       21.44       16.77      5.45 o 
  -3 -11   1       34.22       29.36      6.90 o 
  -2 -11   1      195.91      205.50     11.69 o 
  -1 -11   1      150.62      175.41     11.44 o 
   0 -11   1       85.09       91.84      9.59 o 
   1 -11   1      627.66      672.44     20.65 o 
   2 -11   1        9.70        9.37      7.62 o 
   3 -11   1      129.20      123.54     10.69 o 
   4 -11   1      102.92       96.08     10.64 o 
   5 -11   1      140.73      148.91     12.73 o 
   6 -11   1       49.94       40.13      8.85 o 
   7 -11   1        4.06       11.55      6.17 o 
   8 -11   1        0.44        5.04      5.19 o 
   9 -11   1       12.16       14.81      4.32 o 
  -7 -10   1       29.44       17.91      6.20 o 
  -6 -10   1       38.92       31.49      7.62 o 
  -5 -10   1      141.15      143.69     11.45 o 
  -4 -10   1       21.01       21.92      6.12 o 
  -3 -10   1       45.74       57.35      7.20 o 
  -2 -10   1      103.70      110.30      8.55 o 
  -1 -10   1       43.03       63.68      7.59 o 
   0 -10   1      618.73      606.91     18.10 o 
   1 -10   1      301.42      318.55     13.61 o 
   2 -10   1      261.19      249.80     12.45 o 
   3 -10   1      244.33      254.34     13.78 o 
   4 -10   1       25.48       26.53      7.97 o 
   5 -10   1      393.24      432.04     18.70 o 
   6 -10   1      139.08      149.05     12.34 o 
   7 -10   1       38.52       36.55      9.64 o 
   8 -10   1        2.18       -4.02      5.78 o 
   9 -10   1        1.29        3.53      5.33 o 
  -7  -9   1       47.54       37.14      7.81 o 
  -6  -9   1      151.12      141.49     11.28 o 
  -5  -9   1       81.83       65.20      7.65 o 
  -4  -9   1      141.23      172.01     10.68 o 
  -3  -9   1       27.18       38.72      5.68 o 
  -2  -9   1      435.92      430.89     14.42 o 
  -1  -9   1       56.49       62.09      6.68 o 
   0  -9   1       66.32       68.66      6.70 o 
   1  -9   1       14.36        9.07      4.44 o 
   2  -9   1      442.97      419.45     14.74 o 
   3  -9   1      109.20      112.13      9.07 o 
   4  -9   1      436.53      490.58     17.29 o 
   5  -9   1       24.27       16.15      7.54 o 
   6  -9   1       16.15       23.91      7.62 o 
   7  -9   1       68.36       66.96      9.93 o 
   8  -9   1        3.93        1.88      6.60 o 
   9  -9   1        8.35        6.66      6.42 o 
  10  -9   1        1.24        2.38      4.18 o 
  -8  -8   1      106.94      107.09      9.38 o 
  -7  -8   1       12.06       20.42      6.01 o 
  -6  -8   1      177.22      169.51     11.28 o 
  -5  -8   1       16.10       20.33      5.76 o 
  -4  -8   1      318.70      282.50     12.53 o 
  -3  -8   1      371.76      333.31     12.24 o 
  -2  -8   1       11.65       10.27      4.53 o 
  -1  -8   1      963.76     1021.55     19.23 o 
   0  -8   1      221.36      231.60      9.63 o 
   1  -8   1       90.38       77.28      6.64 o 
   2  -8   1      190.10      202.71      9.59 o 
   3  -8   1      332.65      340.45     12.58 o 
   4  -8   1       80.35       85.38      8.59 o 
   5  -8   1      263.98      272.53     13.33 o 
   6  -8   1      159.62      176.28     12.32 o 
   7  -8   1        2.54        4.63      7.46 o 
   8  -8   1       72.15       86.59      9.77 o 
   9  -8   1        9.41        7.94      5.44 o 
  10  -8   1        0.10        1.23      4.98 o 
 -10  -7   1        3.33        2.08      3.66 o 
  -9  -7   1       22.91       18.67      6.26 o 
  -8  -7   1       10.91        9.73      5.51 o 
  -7  -7   1      175.97      161.78     11.51 o 
  -6  -7   1      129.27      106.38      9.68 o 
  -5  -7   1      213.21      202.06     10.98 o 
  -4  -7   1      186.64      165.24     10.52 o 
  -3  -7   1      566.53      554.02     14.82 o 
  -2  -7   1      284.95      294.83     10.26 o 
  -1  -7   1     3626.82     3750.61     33.00 o 
   0  -7   1      344.36      396.92     10.76 o 
   1  -7   1     2652.55     2763.27     27.72 o 
   2  -7   1       89.85      119.73      7.14 o 
   3  -7   1      481.15      485.01     13.79 o 
   4  -7   1      181.07      221.95     10.87 o 
   5  -7   1       38.59       25.12      7.82 o 
   6  -7   1       23.13       20.74      7.06 o 
   7  -7   1      325.25      355.41     17.33 o 
   8  -7   1        8.84       12.65      7.32 o 
   9  -7   1       52.66       52.74      8.20 o 
  10  -7   1        3.55        0.94      5.16 o 
  11  -7   1        2.13       -0.52      3.67 o 
 -11  -6   1        7.32        0.59      4.04 o 
 -10  -6   1       11.42        4.69      5.34 o 
  -9  -6   1       32.62       33.91      6.51 o 
  -8  -6   1        1.55        0.00      4.99 o 
  -7  -6   1       31.83       22.63      7.16 o 
  -6  -6   1      141.86      125.70      9.74 o 
  -5  -6   1      341.15      320.99     12.59 o 
  -4  -6   1      201.75      192.32      9.63 o 
  -3  -6   1     2433.12     2442.78     27.49 o 
  -2  -6   1       55.41       56.87      4.70 o 
  -1  -6   1     1337.86     1340.80     17.54 o 
   0  -6   1     2448.88     2388.40     23.11 o 
   1  -6   1      248.59      272.63      8.19 o 
   2  -6   1     2307.79     2316.66     24.49 o 
   3  -6   1     1721.66     1727.61     23.14 o 
   4  -6   1       73.43       83.85      6.66 o 
   5  -6   1      444.62      504.36     16.24 o 
   6  -6   1      178.11      186.83     12.29 o 
   7  -6   1      139.57      142.61     12.17 o 
   8  -6   1       78.94       70.19     10.60 o 
   9  -6   1       28.64       27.78      8.09 o 
  10  -6   1       26.43       22.97      6.19 o 
  11  -6   1        1.49        4.17      3.95 o 
 -11  -5   1        0.69        1.72      3.84 o 
 -10  -5   1       18.19       19.43      5.92 o 
  -9  -5   1       16.95       26.19      6.18 o 
  -8  -5   1       32.56       27.49      6.94 o 
  -7  -5   1       94.19      101.69      8.82 o 
  -6  -5   1      383.41      406.48     14.80 o 
  -5  -5   1       14.77       21.37      5.16 o 
  -4  -5   1     2734.28     2480.54     28.88 o 
  -3  -5   1      127.50      101.30      8.12 o 
  -2  -5   1     3004.07     2731.78     24.49 o 
  -1  -5   1      430.06      385.40      8.67 o 
   0  -5   1     1685.92     1807.31     17.86 o 
   1  -5   1      882.94      729.55     11.66 o 
   2  -5   1      887.80      934.98     14.17 o 
   3  -5   1      185.98      176.98      7.23 o 
   4  -5   1     1219.59     1256.12     20.79 o 
   5  -5   1      659.09      713.13     17.61 o 
   6  -5   1      123.79      124.67      9.11 o 
   7  -5   1       52.80       49.75      8.89 o 
   8  -5   1       67.36       72.78     10.15 o 
   9  -5   1       36.54       36.70      7.65 o 
  10  -5   1       18.27       18.94      6.61 o 
  11  -5   1        5.58        9.48      3.93 o 
 -11  -4   1        4.36        8.44      4.27 o 
 -10  -4   1        6.71       16.35      5.17 o 
  -9  -4   1       41.50       39.34      7.42 o 
  -8  -4   1      199.96      189.75     13.27 o 
  -7  -4   1       90.76       95.72      8.58 o 
  -6  -4   1      663.87      623.28     17.60 o 
  -5  -4   1      102.48      102.87      7.25 o 
  -4  -4   1      436.68      432.98     11.43 o 
  -3  -4   1      514.13      455.79     11.17 o 
  -2  -4   1     1954.50     1553.84     17.88 o 
  -1  -4   1       76.54       72.66      4.03 o 
   0  -4   1      833.76      821.06     10.64 o 
   1  -4   1     2433.93     2407.69     18.95 o 
   2  -4   1      229.00      252.64      7.06 o 
   3  -4   1      602.54      591.53     11.60 o 
   4  -4   1      349.26      340.09     10.20 o 
   5  -4   1      342.19      355.60     12.44 o 
   6  -4   1      517.94      518.19     16.47 o 
   7  -4   1       48.17       45.42      8.46 o 
   8  -4   1      415.83      435.04     18.81 o 
   9  -4   1       44.99       68.78      9.36 o 
  10  -4   1       49.36       51.16      8.39 o 
  11  -4   1        6.79       12.67      5.07 o 
 -12  -3   1        5.01       -2.09      3.17 o 
 -11  -3   1        0.84        5.82      4.36 o 
 -10  -3   1       24.30       31.99      6.61 o 
  -9  -3   1        3.23        6.34      6.71 o 
  -8  -3   1       25.57       29.16      7.02 o 
  -7  -3   1       38.10       35.84      7.42 o 
  -6  -3   1      114.85       92.34      8.01 o 
  -5  -3   1      654.02      665.90     15.20 o 
  -4  -3   1      750.09      759.83     14.06 o 
  -3  -3   1     3535.15     3296.34     25.97 o 
  -2  -3   1      133.43      117.89      5.90 o 
  -1  -3   1     3087.04     2922.31     19.11 o 
   0  -3   1      409.98      389.40      6.58 o 
   1  -3   1    21442.49    24583.05    310.18 o 
   2  -3   1     5707.29     5812.40    152.54 o 
   3  -3   1     1750.00     1827.62     18.70 o 
   4  -3   1      523.00      491.45     11.48 o 
   5  -3   1      173.03      200.82      9.39 o 
   6  -3   1      869.48      906.14     20.77 o 
   7  -3   1      727.91      734.98     20.90 o 
   8  -3   1       32.94       38.83      8.47 o 
   9  -3   1       44.81       50.52      9.39 o 
  10  -3   1       16.97        7.47      6.47 o 
  11  -3   1       25.40       29.58      6.11 o 
 -12  -2   1        2.51       -0.95      3.35 o 
 -11  -2   1       12.98       10.16      5.39 o 
 -10  -2   1       13.59       18.30      6.65 o 
  -9  -2   1      193.76      210.35     13.58 o 
  -8  -2   1       19.12       23.53      6.86 o 
  -7  -2   1      137.56      145.24     10.67 o 
  -6  -2   1      685.12      700.51     17.45 o 
  -5  -2   1     2078.92     1927.51     24.99 o 
  -4  -2   1      330.77      324.19      9.02 o 
  -3  -2   1    21304.42    20307.05    338.16 o 
  -2  -2   1    15109.86    13356.21    249.46 o 
  -1  -2   1    11236.31    10449.69    205.36 o 
   0  -2   1     1321.73     1177.00      9.72 o 
   1  -2   1     3019.99     3144.11     87.09 o 
   2  -2   1      209.72      213.22      5.31 o 
   3  -2   1     2285.41     2316.24     20.17 o 
   4  -2   1      189.84      171.52      7.05 o 
   5  -2   1      762.51      724.64     15.67 o 
   6  -2   1      126.47      128.34      8.89 o 
   7  -2   1      123.69      135.30      9.72 o 
   8  -2   1       25.08       16.83      7.46 o 
   9  -2   1       19.46        5.78      7.95 o 
  10  -2   1        9.67        9.88      6.01 o 
  11  -2   1       34.25       44.93      6.24 o 
 -12  -1   1        0.81        0.00      3.55 o 
 -11  -1   1        3.31        0.46      5.43 o 
 -10  -1   1       65.01       56.74      9.31 o 
  -9  -1   1       43.90       38.76      8.95 o 
  -8  -1   1       36.67       38.67      8.12 o 
  -7  -1   1      472.55      503.67     16.70 o 
  -6  -1   1       49.51       72.86      6.84 o 
  -5  -1   1     1071.34     1053.55     18.12 o 
  -4  -1   1      769.75      723.29     12.82 o 
  -3  -1   1    14028.10    13588.16    255.89 o 
  -2  -1   1     4567.64     4076.90    115.60 o 
  -1  -1   1     2908.01     2332.67     15.59 o 
   0  -1   1      282.42      256.57      4.15 o 
   1  -1   1     4045.02     4184.50     92.97 o 
   2  -1   1     1440.60     1478.92     12.69 o 
   3  -1   1      437.47      412.06      8.32 o 
   4  -1   1     3461.32     3551.19     28.68 o 
   5  -1   1      570.72      612.84     14.26 o 
   6  -1   1      376.10      386.78     13.64 o 
   7  -1   1      385.88      427.94     15.89 o 
   8  -1   1       40.98       61.91      8.48 o 
   9  -1   1       26.13       30.56      7.64 o 
  10  -1   1       27.00       44.23      6.64 o 
  11  -1   1        4.15       -3.01      5.04 o 
 -12   0   1        0.02       -2.32      2.32 o 
 -11   0   1       15.40       14.66      4.12 o 
 -10   0   1        8.09        5.18      5.13 o 
  -9   0   1        0.55        6.33      4.36 o 
  -8   0   1       57.58       61.06      5.91 o 
  -7   0   1      106.11      121.07      6.52 o 
  -6   0   1      153.13      132.84      6.08 o 
  -5   0   1        0.02        0.30      2.38 o 
  -4   0   1      834.61      845.74      9.74 o 
  -3   0   1        6.95        9.27      2.01 o 
  -2   0   1    39622.64    37800.08    431.17 o 
  -1   0   1      110.96       97.73      2.12 o 
   0   0   1     1346.82     1285.99     28.53 o 
   1   0   1      161.35      146.43      2.62 o 
   2   0   1     4194.34     4319.08    158.54 o 
   3   0   1       42.90       44.26      2.47 o 
   4   0   1     2170.25     2267.08     16.09 o 
   5   0   1       96.19      110.05      4.68 o 
   6   0   1     2863.60     2964.53     25.21 o 
   7   0   1      568.08      589.52     13.00 o 
   8   0   1      666.05      662.62     22.19 o 
   9   0   1       22.83       32.16      7.88 o 
  10   0   1       11.53       12.89      4.79 o 
  11   0   1        0.82       -3.50      3.50 o 
 -12   1   1        1.08        1.00      3.17 o 
 -11   1   1        2.90        4.05      5.11 o 
 -10   1   1       67.59       64.25      8.92 o 
  -9   1   1       40.60       34.69      9.03 o 
  -8   1   1       38.75       24.03      7.80 o 
  -7   1   1      466.35      453.76     16.40 o 
  -6   1   1       34.60       41.57      6.23 o 
  -5   1   1     1075.81     1054.01     18.17 o 
  -4   1   1      741.49      684.68     12.60 o 
  -3   1   1    14064.34    13652.21    262.47 o 
  -2   1   1     4544.39     3979.50     22.32 o 
  -1   1   1     2884.74     2452.59     16.32 o 
   0   1   1      267.52      268.05      4.32 o 
   1   1   1     4041.75     4349.98     97.15 o 
   2   1   1     1489.77     1534.21     13.24 o 
   3   1   1      393.99      367.03      8.07 o 
   4   1   1     3438.79     3461.24     28.41 o 
   5   1   1      644.16      680.81     14.79 o 
   6   1   1      382.42      400.02     14.18 o 
   7   1   1      397.14      417.64     15.91 o 
   8   1   1       34.20       43.71      9.52 o 
   9   1   1       24.82       34.09      7.12 o 
  10   1   1       27.75       30.57      7.70 o 
  11   1   1        5.12        2.68      5.36 o 
 -12   2   1        2.58        1.62      3.32 o 
 -11   2   1       13.85       11.21      4.99 o 
 -10   2   1       12.74        1.15      7.11 o 
  -9   2   1      183.96      174.08     13.49 o 
  -8   2   1       16.64       16.66      7.56 o 
  -7   2   1      141.26      161.04     10.87 o 
  -6   2   1      700.81      697.57     18.00 o 
  -5   2   1     2086.18     1996.23     25.60 o 
  -4   2   1      332.97      364.46      9.51 o 
  -3   2   1    21157.21    20062.50    347.29 o 
  -2   2   1    15121.35    13269.84    257.39 o 
  -1   2   1    11167.95    10654.77    212.36 o 
   0   2   1     1359.07     1253.78     10.64 o 
   1   2   1     3125.74     3433.19     18.05 o 
   2   2   1      258.84      254.43      5.96 o 
   3   2   1     2337.10     2392.66     20.53 o 
   4   2   1      161.85      158.76      6.76 o 
   5   2   1      784.49      700.91     15.38 o 
   6   2   1      123.15      138.18      8.58 o 
   7   2   1      125.42      117.22     10.23 o 
   8   2   1       28.87       26.62      7.90 o 
   9   2   1       18.47       19.85      6.68 o 
  10   2   1       11.00        7.18      7.18 o 
  11   2   1       36.59       28.41      6.67 o 
 -12   3   1        5.19        2.86      2.80 o 
 -11   3   1        0.70        4.06      4.74 o 
 -10   3   1       24.54       16.18      7.21 o 
  -9   3   1        3.81        4.33      5.50 o 
  -8   3   1       22.13       20.92      7.12 o 
  -7   3   1       25.49       15.01      6.93 o 
  -6   3   1      117.60      115.70      8.42 o 
  -5   3   1      683.86      717.36     16.16 o 
  -4   3   1      717.81      714.20     14.10 o 
  -3   3   1     3555.31     3339.80     26.88 o 
  -2   3   1      193.13      186.62      7.31 o 
  -1   3   1     3252.19     3313.67     20.72 o 
   0   3   1      376.68      391.57      6.69 o 
   1   3   1    21305.59    26094.24    325.37 o 
   2   3   1     5598.34     5612.32     31.44 o 
   3   3   1     1767.94     1906.58     19.39 o 
   4   3   1      585.76      560.46     12.38 o 
   5   3   1      201.86      232.87      9.86 o 
   6   3   1      854.99      903.38     20.89 o 
   7   3   1      724.88      754.67     21.53 o 
   8   3   1       25.73       22.21      6.56 o 
   9   3   1       39.98       55.35      8.46 o 
  10   3   1       19.43       27.21      7.20 o 
  11   3   1       24.78       21.18      6.19 o 
 -11   4   1        4.46       -0.37      4.19 o 
 -10   4   1        5.97       15.97      4.70 o 
  -9   4   1       41.41       39.03      7.57 o 
  -8   4   1      199.62      189.41     12.39 o 
  -7   4   1       90.20       82.67      8.68 o 
  -6   4   1      681.67      647.05     18.26 o 
  -5   4   1       92.21      106.01      7.07 o 
  -4   4   1      489.42      499.51     12.51 o 
  -3   4   1      613.57      573.28     12.70 o 
  -2   4   1     1851.40     1586.91     18.32 o 
  -1   4   1      105.11      103.69      4.82 o 
   0   4   1     1040.32     1110.79     12.64 o 
   1   4   1     2481.09     2621.23     19.82 o 
   2   4   1      347.19      404.85      8.79 o 
   3   4   1      647.45      653.95     12.67 o 
   4   4   1      327.02      335.91     10.36 o 
   5   4   1      346.09      340.17     12.28 o 
   6   4   1      517.78      545.73     16.98 o 
   7   4   1       49.48       66.49      9.02 o 
   8   4   1      404.43      388.43     18.40 o 
   9   4   1       40.47       43.43      9.24 o 
  10   4   1       47.40       62.51      8.02 o 
  11   4   1        6.91       12.32      5.42 o 
 -11   5   1        0.90        2.68      3.88 o 
 -10   5   1       20.29       20.47      6.09 o 
  -9   5   1       15.46       12.49      6.75 o 
  -8   5   1       32.46       17.30      7.43 o 
  -7   5   1       89.29      110.33      9.49 o 
  -6   5   1      375.71      392.63     15.05 o 
  -5   5   1       12.63       14.19      4.13 o 
  -4   5   1     2549.60     2273.10     28.60 o 
  -3   5   1      126.56      124.66      8.70 o 
  -2   5   1     3060.87     3034.79     26.01 o 
  -1   5   1      434.94      437.12      9.39 o 
   0   5   1     1745.85     1839.98     17.90 o 
   1   5   1      912.80      809.91     12.73 o 
   2   5   1     1111.47     1259.91     16.77 o 
   3   5   1      199.61      199.82      7.91 o 
   4   5   1     1302.91     1379.50     22.14 o 
   5   5   1      704.99      753.82     18.47 o 
   6   5   1      106.38      109.29      9.16 o 
   7   5   1       52.52       70.29      8.95 o 
   8   5   1       63.36       72.93      9.86 o 
   9   5   1       35.11       45.76      8.04 o 
  10   5   1       19.93       26.20      7.07 o 
  11   5   1        4.91        1.51      4.78 o 
 -11   6   1        7.68        2.88      4.09 o 
 -10   6   1       10.92       12.82      4.84 o 
  -9   6   1       28.23       30.26      7.38 o 
  -8   6   1        1.50       -3.60      5.30 o 
  -7   6   1       32.69       39.23      7.56 o 
  -6   6   1      139.73      130.70     10.11 o 
  -5   6   1      364.68      370.21     13.76 o 
  -4   6   1      190.56      177.37      9.48 o 
  -3   6   1     2359.98     2432.53     27.82 o 
  -2   6   1       50.68       55.00      5.18 o 
  -1   6   1     1387.31     1473.77     18.87 o 
   0   6   1     2475.34     2481.78     23.24 o 
   1   6   1      288.06      329.51      9.22 o 
   2   6   1     2249.66     2417.88     25.78 o 
   3   6   1     1737.98     1846.24     24.16 o 
   4   6   1       66.42       77.39      7.04 o 
   5   6   1      417.72      426.92     14.89 o 
   6   6   1      176.73      201.07     11.54 o 
   7   6   1      144.80      154.42     12.34 o 
   8   6   1       82.78       96.83     12.01 o 
   9   6   1       31.83       22.11      8.67 o 
  10   6   1       25.18       25.75      6.46 o 
  11   6   1        1.82       -1.67      4.84 o 
 -11   7   1        5.65       -1.62      3.15 o 
 -10   7   1        3.44        1.63      4.64 o 
  -9   7   1       22.00       40.22      6.76 o 
  -8   7   1       11.78       16.63      6.61 o 
  -7   7   1      166.47      141.28     11.57 o 
  -6   7   1      123.66      105.84     10.11 o 
  -5   7   1      227.13      187.97     11.06 o 
  -4   7   1      181.03      179.07     10.48 o 
  -3   7   1      577.98      579.33     14.83 o 
  -2   7   1      270.72      309.41     10.45 o 
  -1   7   1     3558.99     3932.97     34.29 o 
   0   7   1      352.56      419.07     10.97 o 
   1   7   1     2741.28     2996.90     29.66 o 
   2   7   1       85.97      106.01      7.51 o 
   3   7   1      485.48      573.18     15.13 o 
   4   7   1      191.62      228.09     10.87 o 
   5   7   1       54.58       55.20      8.28 o 
   6   7   1       26.30       20.96      6.99 o 
   7   7   1      325.26      369.94     18.35 o 
   8   7   1       10.41       17.14      7.54 o 
   9   7   1       45.22       48.69      7.80 o 
  10   7   1        3.26        5.77      5.65 o 
  11   7   1        2.19        4.32      3.83 o 
 -10   8   1        9.32       14.23      3.88 o 
  -9   8   1       31.00       26.93      6.80 o 
  -8   8   1      103.67       98.83      9.40 o 
  -7   8   1       12.43       12.68      7.01 o 
  -6   8   1      173.29      179.36     12.13 o 
  -5   8   1       16.27       13.98      5.64 o 
  -4   8   1      326.77      326.98     13.97 o 
  -3   8   1      374.64      344.85     12.53 o 
  -2   8   1       20.13       28.54      5.06 o 
  -1   8   1     1050.63     1194.53     21.16 o 
   0   8   1      186.43      194.24      8.93 o 
   1   8   1      107.71      113.71      7.16 o 
   2   8   1      234.65      251.45     11.23 o 
   3   8   1      327.84      357.92     13.18 o 
   4   8   1       74.83       82.59      7.96 o 
   5   8   1      280.67      294.77     14.86 o 
   6   8   1      172.87      199.54     13.25 o 
   7   8   1        1.85       -3.41      6.92 o 
   8   8   1       62.76       87.81     10.29 o 
   9   8   1        8.62       18.10      6.74 o 
  10   8   1        0.01        6.77      4.60 o 
 -10   9   1        6.71        2.79      3.40 o 
  -9   9   1        9.21       15.04      4.80 o 
  -8   9   1       25.43       17.24      6.09 o 
  -7   9   1       50.05       53.91      7.77 o 
  -6   9   1      142.52      139.21     11.71 o 
  -5   9   1       78.87       58.96      8.56 o 
  -4   9   1      146.30      160.19     10.92 o 
  -3   9   1       26.85       29.56      6.23 o 
  -2   9   1      431.06      484.46     15.43 o 
  -1   9   1       64.05       58.45      7.56 o 
   0   9   1       70.13       64.33      6.87 o 
   1   9   1       13.58        9.07      5.45 o 
   2   9   1      489.53      508.32     16.54 o 
   3   9   1      118.37      153.26     10.08 o 
   4   9   1      444.70      503.00     18.67 o 
   5   9   1       22.44       35.68      6.43 o 
   6   9   1       12.26       14.64      7.59 o 
   7   9   1       66.71       52.40      9.65 o 
   8   9   1        4.43       13.54      7.32 o 
   9   9   1        9.03       18.45      5.30 o 
  10   9   1        1.50       -4.20      4.46 o 
 -10  10   1        0.53        4.01      2.22 o 
  -9  10   1        4.33        1.26      2.50 o 
  -8  10   1       28.98       23.30      6.18 o 
  -7  10   1       29.07       23.17      6.17 o 
  -6  10   1       40.70       41.28      8.08 o 
  -5  10   1      135.53      159.65     11.53 o 
  -4  10   1       17.78       29.06      7.21 o 
  -3  10   1       56.66       68.96      7.72 o 
  -2  10   1       98.39       95.05      8.89 o 
  -1  10   1       42.12       71.52      6.92 o 
   0  10   1      600.52      593.04     17.95 o 
   1  10   1      291.51      327.88     14.60 o 
   2  10   1      263.18      263.36     13.45 o 
   3  10   1      266.40      319.95     15.91 o 
   4  10   1       25.44       18.48      7.75 o 
   5  10   1      382.07      439.42     20.20 o 
   6  10   1      144.41      117.85     12.29 o 
   7  10   1       41.11       55.12      8.81 o 
   8  10   1        1.27       10.66      6.32 o 
   9  10   1        0.92        4.08      5.03 o 
  -9  11   1        0.56       -3.08      3.08 o 
  -8  11   1        0.84       -4.89      4.89 o 
  -7  11   1       51.25       45.64      7.34 o 
  -6  11   1       34.76       25.41      7.56 o 
  -5  11   1       74.34       52.21      8.96 o 
  -4  11   1       17.84       17.79      6.33 o 
  -3  11   1       33.91       43.74      7.34 o 
  -2  11   1      200.85      224.99     13.13 o 
  -1  11   1      153.96      182.85     12.00 o 
   0  11   1       80.55       87.35      9.18 o 
   1  11   1      605.97      696.80     21.34 o 
   2  11   1        7.89       10.36      7.97 o 
   3  11   1      139.85      146.82     11.93 o 
   4  11   1       96.57       66.06     10.76 o 
   5  11   1      148.37      162.78     13.70 o 
   6  11   1       46.94       46.07      8.35 o 
   7  11   1        2.53        4.38      7.22 o 
   8  11   1        0.35        6.75      5.71 o 
   9  11   1       11.32        4.00      4.94 o 
  -9  12   1        0.04       -1.69      2.27 o 
  -8  12   1        5.07        8.50      3.45 o 
  -7  12   1        1.80       -3.68      8.09 o 
  -6  12   1        3.08        2.79      5.60 o 
  -5  12   1       11.56       12.52      6.11 o 
  -4  12   1      102.90      101.15     10.13 o 
  -3  12   1      127.06      138.00     11.16 o 
  -2  12   1       60.81       46.75      8.74 o 
  -1  12   1      140.09      158.64     11.90 o 
   0  12   1       15.36       15.23      6.93 o 
   1  12   1       12.27        4.29      6.91 o 
   2  12   1        7.30       12.69      6.47 o 
   3  12   1      209.66      186.14     14.46 o 
   4  12   1        8.89       24.79      7.00 o 
   5  12   1        8.77        4.02      7.87 o 
   6  12   1       18.83       31.11      8.10 o 
   7  12   1       10.76       16.56      6.76 o 
   8  12   1        0.73       -3.41      4.75 o 
  -8  13   1        0.25       -3.26      3.26 o 
  -7  13   1        2.91        4.78      4.37 o 
  -6  13   1       31.96       36.35      6.59 o 
  -5  13   1       44.78       44.39      8.75 o 
  -4  13   1        7.24       11.28      6.69 o 
  -3  13   1        3.39        0.62      4.43 o 
  -2  13   1       35.68       30.79      8.01 o 
  -1  13   1       93.41       82.90     10.20 o 
   0  13   1       91.04      105.73     10.07 o 
   1  13   1      159.18      196.60     13.28 o 
   2  13   1       74.23       90.54     11.77 o 
   3  13   1      402.55      390.51     19.22 o 
   4  13   1       12.69       16.35      7.37 o 
   5  13   1       70.51       84.92      9.76 o 
   6  13   1       16.42       18.41      6.90 o 
   7  13   1        8.53       17.31      5.94 o 
   8  13   1       10.55       13.97      4.40 o 
  -7  14   1       13.54       14.29      3.02 o 
  -6  14   1       42.66       33.38      5.85 o 
  -5  14   1        9.55       19.55      5.23 o 
  -4  14   1       40.06       39.47      7.31 o 
  -3  14   1       29.10       33.58      6.90 o 
  -2  14   1        2.35        0.00      5.69 o 
  -1  14   1       33.34       58.12      8.45 o 
   0  14   1       37.11       33.53      7.60 o 
   1  14   1       37.81       67.99      8.84 o 
   2  14   1       78.63       85.75     10.78 o 
   3  14   1       27.51       39.12      8.23 o 
   4  14   1       29.71       38.57      7.67 o 
   5  14   1        3.26        0.00      6.20 o 
   6  14   1       32.58       35.90      6.31 o 
   7  14   1        7.56        7.72      4.01 o 
  -6  15   1        1.27        2.12      2.93 o 
  -5  15   1       32.89       41.34      5.44 o 
  -4  15   1       17.29       13.15      5.79 o 
  -3  15   1       16.72       14.92      6.44 o 
  -2  15   1       10.02        8.81      6.42 o 
  -1  15   1        2.66       -1.73      6.86 o 
   0  15   1        3.58       -2.26      6.24 o 
   1  15   1       67.66       83.43      9.41 o 
   2  15   1        3.14       -6.98      6.98 o 
   3  15   1       23.94       24.06      6.47 o 
   4  15   1       12.84        1.98      5.51 o 
   5  15   1        0.02       -0.85      5.07 o 
   6  15   1       12.36        7.86      4.32 o 
  -5  16   1        1.93        1.65      3.23 o 
  -4  16   1        6.45        8.65      3.96 o 
  -3  16   1        1.38        8.84      4.40 o 
  -2  16   1        5.52        6.62      5.13 o 
  -1  16   1       23.42       16.53      5.65 o 
   0  16   1        1.53        3.72      5.01 o 
   1  16   1        7.54        3.34      6.21 o 
   2  16   1        6.52        2.31      5.76 o 
   3  16   1        6.31       12.89      4.34 o 
   4  16   1        9.07       12.90      4.50 o 
   5  16   1        9.10        1.72      4.10 o 
  -3  17   1        6.38        5.03      3.81 o 
  -2  17   1       14.39        5.84      4.65 o 
  -1  17   1        0.91        1.70      3.98 o 
   0  17   1        2.75       -2.38      4.15 o 
   1  17   1        2.56       -1.69      4.56 o 
   2  17   1        3.98       11.78      4.24 o 
   3  17   1        6.09        4.57      3.74 o 
  -3 -17   2        0.45       -1.77      2.80 o 
  -2 -17   2        5.44        1.08      3.08 o 
  -1 -17   2        9.25        8.73      3.53 o 
   0 -17   2        4.46        1.89      3.69 o 
   1 -17   2        7.37       -0.62      4.24 o 
   2 -17   2        1.88        2.28      3.90 o 
   3 -17   2        5.27        1.93      3.30 o 
  -3 -16   2        7.87        2.82      3.89 o 
  -2 -16   2        5.53        3.99      4.11 o 
  -1 -16   2        0.72       -3.00      4.68 o 
   0 -16   2        0.68       -3.99      4.68 o 
   1 -16   2        3.35        0.89      5.01 o 
   2 -16   2        4.14        1.46      3.28 o 
   3 -16   2        0.07       -1.15      4.66 o 
   4 -16   2        1.04        2.00      3.75 o 
  -3 -15   2        7.09        1.86      5.17 o 
  -2 -15   2        0.67        2.03      5.37 o 
  -1 -15   2       29.45       36.77      6.59 o 
   0 -15   2       32.01       29.58      7.10 o 
   1 -15   2       33.10       22.55      6.57 o 
   2 -15   2       12.68       13.16      5.79 o 
   3 -15   2        3.18       -1.50      5.82 o 
   4 -15   2        3.91        2.32      5.98 o 
   5 -15   2        3.08       -3.13      4.94 o 
   6 -15   2       12.24        8.65      3.87 o 
  -3 -14   2       10.62        8.81      4.98 o 
  -2 -14   2       48.29       48.39      8.06 o 
  -1 -14   2       29.73       22.80      6.12 o 
   0 -14   2       34.33       28.17      7.45 o 
   1 -14   2       19.93       14.85      7.43 o 
   2 -14   2       18.28       14.46      6.60 o 
   3 -14   2       12.42       17.66      6.91 o 
   4 -14   2        3.51        2.26      6.30 o 
   5 -14   2        6.01       13.21      5.88 o 
   6 -14   2        0.19       -2.06      4.84 o 
   7 -14   2        0.44       -4.25      4.25 o 
  -4 -13   2       24.07       27.57      6.45 o 
  -3 -13   2       30.85       19.75      6.95 o 
  -2 -13   2        3.67       14.63      5.78 o 
  -1 -13   2      161.96      153.40     11.99 o 
   0 -13   2       24.84       19.45      6.37 o 
   1 -13   2      389.01      343.48     17.00 o 
   2 -13   2       44.09       24.75      8.30 o 
   3 -13   2      196.37      166.68     13.23 o 
   4 -13   2        1.38       11.46      5.83 o 
   5 -13   2       18.70       11.96      7.66 o 
   6 -13   2        1.19        1.04      5.71 o 
   7 -13   2       29.35       28.67      6.08 o 
  -4 -12   2       26.90       21.78      7.11 o 
  -3 -12   2       57.71       62.18      7.27 o 
  -2 -12   2       14.42       21.47      6.85 o 
  -1 -12   2       80.00       79.22      9.80 o 
   0 -12   2      287.90      328.32     15.91 o 
   1 -12   2       75.50       76.04      9.81 o 
   2 -12   2      165.56      192.65     12.98 o 
   3 -12   2      154.70      162.58     12.01 o 
   4 -12   2       92.74       90.81     10.68 o 
   5 -12   2        6.80       16.39      5.83 o 
   6 -12   2        7.05       19.14      6.44 o 
   7 -12   2       15.56       10.19      6.40 o 
   8 -12   2        0.89       -1.13      4.66 o 
  -6 -11   2       38.17       40.36      7.23 o 
  -5 -11   2       77.68       75.46      8.09 o 
  -4 -11   2       89.05       76.33      9.10 o 
  -3 -11   2       29.15       42.45      7.35 o 
  -2 -11   2      124.31       93.19     10.12 o 
  -1 -11   2      289.88      313.93     14.64 o 
   0 -11   2      129.23      137.52     10.96 o 
   1 -11   2       85.12       79.03      9.31 o 
   2 -11   2       49.81       36.07      7.62 o 
   3 -11   2      124.45      112.20     11.14 o 
   4 -11   2       21.87       27.58      8.36 o 
   5 -11   2       36.21       38.65      8.05 o 
   6 -11   2       64.65       71.43     10.35 o 
   7 -11   2       30.00       45.86      6.91 o 
   8 -11   2        0.70       -3.79      5.27 o 
   9 -11   2        6.65       10.43      4.49 o 
  -7 -10   2       12.44       15.20      6.25 o 
  -6 -10   2       27.26       17.45      8.27 o 
  -4 -10   2       42.21       40.26      7.00 o 
  -3 -10   2        0.26        0.00      5.28 o 
  -2 -10   2      285.17      253.88     12.67 o 
  -1 -10   2       72.67       63.94      7.38 o 
   0 -10   2      274.21      246.21     12.33 o 
   1 -10   2      158.18      154.42     10.42 o 
   2 -10   2      110.24       89.74      9.66 o 
   3 -10   2      130.26      180.23     11.11 o 
   4 -10   2       27.16       28.34      8.36 o 
   5 -10   2       57.02       75.17     10.15 o 
   6 -10   2       29.21       46.32      8.47 o 
   7 -10   2        2.91        4.49      6.11 o 
   8 -10   2       30.87       33.05      7.75 o 
   9 -10   2       15.42       12.94      5.08 o 
  -7  -9   2       31.23       32.29      7.37 o 
  -6  -9   2        5.92        6.74      5.95 o 
  -5  -9   2       77.88       63.78      9.52 o 
  -4  -9   2      234.88      198.28     11.39 o 
  -3  -9   2       48.77       48.28      6.91 o 
  -2  -9   2     1055.83      975.69     21.84 o 
  -1  -9   2       81.98       87.39      8.29 o 
   0  -9   2      723.47      715.08     17.97 o 
   1  -9   2      102.44       88.65      7.71 o 
   2  -9   2      296.00      312.28     13.13 o 
   3  -9   2       68.14       69.07      7.31 o 
   4  -9   2       69.12       90.56      8.77 o 
   5  -9   2       25.24       38.23      7.85 o 
   6  -9   2       57.14       65.91      9.44 o 
   7  -9   2       44.48       53.46      9.01 o 
   8  -9   2        5.14        8.51      6.72 o 
   9  -9   2        5.69        0.00      5.77 o 
  10  -9   2       15.10        7.53      4.03 o 
  -8  -8   2        9.12       19.45      4.55 o 
  -7  -8   2        5.50       -1.31      6.74 o 
  -6  -8   2       17.00       17.46      6.66 o 
  -5  -8   2      157.96      143.77     12.22 o 
  -4  -8   2       24.77       22.54      7.23 o 
  -3  -8   2      398.54      328.87     12.96 o 
  -2  -8   2      149.74      144.64      8.78 o 
  -1  -8   2      875.47      835.55     18.14 o 
   0  -8   2      829.67      818.79     17.93 o 
   1  -8   2      364.33      407.77     12.83 o 
   2  -8   2     1123.66     1147.37     21.98 o 
   3  -8   2       68.10       69.52      7.04 o 
   4  -8   2      547.80      543.40     17.84 o 
   5  -8   2      288.82      291.74     14.49 o 
   6  -8   2       30.12       30.57      8.10 o 
   7  -8   2       41.44       44.58      8.75 o 
   8  -8   2       43.80       48.44      8.30 o 
   9  -8   2        1.52       -5.95      6.37 o 
  10  -8   2        6.48       11.51      4.91 o 
 -10  -7   2        1.82        2.07      3.49 o 
  -9  -7   2       57.42       46.56      8.15 o 
  -8  -7   2        0.59        8.16      5.36 o 
  -7  -7   2      147.16      126.93     10.44 o 
  -6  -7   2       43.16       45.25      7.54 o 
  -5  -7   2      506.87      395.82     18.24 o 
  -4  -7   2      171.01      165.91     11.39 o 
  -3  -7   2       38.05       31.35      5.57 o 
  -2  -7   2      257.52      273.81     10.42 o 
  -1  -7   2      502.64      461.76     12.41 o 
   0  -7   2        0.15       -4.13      4.13 o 
   1  -7   2     1262.37     1209.46     19.74 o 
   2  -7   2       14.43       16.98      4.49 o 
   3  -7   2       50.22       63.37      6.09 o 
   4  -7   2       24.28       31.02      5.75 o 
   5  -7   2      775.88      856.62     22.97 o 
   6  -7   2      301.79      307.86     15.71 o 
   7  -7   2      308.29      349.99     16.91 o 
   8  -7   2       29.83       30.63      8.88 o 
   9  -7   2       56.35       58.00      8.67 o 
  10  -7   2       20.64       22.46      5.67 o 
 -11  -6   2        2.51        7.01      3.50 o 
 -10  -6   2        1.27        4.67      4.81 o 
  -9  -6   2       52.51       47.81      7.58 o 
  -8  -6   2       33.49       22.17      8.33 o 
  -7  -6   2       20.12       19.27      6.31 o 
  -6  -6   2        8.73        7.11      4.47 o 
  -5  -6   2      158.72      155.52     11.07 o 
  -4  -6   2      272.36      255.78     13.12 o 
  -3  -6   2      477.02      423.67     14.12 o 
  -2  -6   2      877.22      848.91     16.18 o 
  -1  -6   2     1123.20     1205.21     17.91 o 
   0  -6   2     2661.64     2641.79     25.97 o 
   1  -6   2     1302.77     1305.35     18.40 o 
   2  -6   2     1051.60      956.01     16.77 o 
   3  -6   2     1558.72     1498.87     22.96 o 
   4  -6   2      206.57      213.43     10.43 o 
   5  -6   2      893.21      969.79     22.74 o 
   6  -6   2       20.25       11.91      7.92 o 
   7  -6   2       95.60       79.54     12.14 o 
   8  -6   2       83.50      100.16     10.52 o 
   9  -6   2       37.35       43.14      7.65 o 
  10  -6   2       30.81       35.41      6.56 o 
  11  -6   2        8.42        3.79      4.00 o 
 -11  -5   2        8.06        0.68      4.46 o 
 -10  -5   2        0.81        9.70      4.36 o 
  -9  -5   2       14.47       22.12      6.73 o 
  -8  -5   2        3.57        9.45      5.67 o 
  -7  -5   2       18.10       20.07      6.71 o 
  -6  -5   2      522.92      535.71     17.80 o 
  -5  -5   2       76.11       67.74      6.97 o 
  -4  -5   2     1997.16     1708.07     28.01 o 
  -3  -5   2       44.74       45.12      5.71 o 
  -2  -5   2     3198.99     2898.05     28.67 o 
  -1  -5   2       91.31      102.48      5.33 o 
   0  -5   2     1766.90     1792.95     19.54 o 
   1  -5   2      106.51       98.19      5.09 o 
   2  -5   2       22.49       15.57      3.25 o 
   3  -5   2     1696.99     1745.77     22.73 o 
   4  -5   2     1490.07     1644.69     24.72 o 
   5  -5   2      250.36      229.26     11.16 o 
   6  -5   2      308.99      317.35     14.44 o 
   7  -5   2       14.23        6.13      8.04 o 
   8  -5   2       28.21       32.05      7.31 o 
   9  -5   2        2.94        8.91      6.68 o 
  10  -5   2        6.56        5.13      5.43 o 
  11  -5   2       14.64        7.08      4.77 o 
 -11  -4   2        5.45        2.69      4.52 o 
 -10  -4   2        2.27        4.92      5.10 o 
  -9  -4   2        4.12        9.47      6.08 o 
  -8  -4   2       15.57       16.16      6.34 o 
  -7  -4   2       52.71       48.66      8.66 o 
  -6  -4   2      172.65      155.55      9.98 o 
  -5  -4   2       31.12       28.97      5.34 o 
  -4  -4   2     2725.61     2410.83     30.19 o 
  -3  -4   2      103.16       99.99      7.19 o 
  -2  -4   2     1148.23      952.06     16.49 o 
  -1  -4   2     2824.03     2634.34     22.94 o 
   0  -4   2     7275.99     7106.92    187.42 o 
   1  -4   2      578.94      539.60     10.03 o 
   2  -4   2     7982.01     8095.87    221.24 o 
   3  -4   2      273.19      255.26      8.58 o 
   4  -4   2       21.31       29.86      4.04 o 
   5  -4   2      321.00      353.25     12.71 o 
   6  -4   2      270.86      292.14     13.50 o 
   7  -4   2       98.50      100.67      9.69 o 
   8  -4   2      200.30      240.93     14.15 o 
   9  -4   2       18.16       15.53      7.44 o 
  10  -4   2       28.51       31.16      7.52 o 
  11  -4   2        5.35        4.28      4.37 o 
 -12  -3   2        2.30        1.83      2.52 o 
 -11  -3   2        7.45        5.42      4.23 o 
 -10  -3   2        4.08        5.74      5.57 o 
  -9  -3   2       66.94       74.53      9.36 o 
  -8  -3   2       44.94       44.08      7.50 o 
  -7  -3   2      245.02      222.62     13.03 o 
  -6  -3   2      498.59      527.32     16.10 o 
  -5  -3   2       36.85       34.40      6.45 o 
  -4  -3   2      299.76      249.90      9.62 o 
  -3  -3   2     1147.14     1103.28     17.61 o 
  -2  -3   2     2235.78     1879.98     22.50 o 
  -1  -3   2     1039.65      868.87     12.79 o 
   0  -3   2       86.95       78.83      4.26 o 
   1  -3   2     5311.10     5190.76    148.49 o 
   2  -3   2      766.74      737.47     11.60 o 
   3  -3   2      246.69      225.35      7.58 o 
   4  -3   2     1735.21     1784.09     23.42 o 
   5  -3   2     1271.41     1286.64     22.48 o 
   6  -3   2       76.71       73.20      7.52 o 
   7  -3   2      522.28      541.78     18.97 o 
   8  -3   2      115.60      125.77     11.45 o 
   9  -3   2      140.99      146.48     12.51 o 
  10  -3   2       28.28       32.15      6.74 o 
  11  -3   2       19.33       13.66      5.26 o 
 -12  -2   2        4.47        5.11      3.20 o 
 -11  -2   2        7.52        9.75      5.28 o 
 -10  -2   2       29.36       39.87      7.31 o 
  -9  -2   2       13.09       10.41      6.51 o 
  -8  -2   2       53.56       57.50      9.36 o 
  -7  -2   2       92.09      110.35      9.66 o 
  -6  -2   2      260.11      273.95     11.79 o 
  -5  -2   2     1982.19     1882.22     26.09 o 
  -4  -2   2     2156.91     2057.05     24.18 o 
  -3  -2   2     5276.24     4598.09     33.12 o 
  -2  -2   2       25.53       23.61      3.91 o 
  -1  -2   2     2781.22     2694.51     22.24 o 
   0  -2   2     2545.31     2477.07     18.38 o 
   2  -2   2      363.73      349.52      7.81 o 
   3  -2   2     6341.57     6584.97     38.13 o 
   4  -2   2     1305.12     1226.35     18.74 o 
   5  -2   2     4042.57     4300.33     40.35 o 
   6  -2   2      137.95      148.34      9.65 o 
   7  -2   2      174.76      158.37     10.76 o 
   8  -2   2       37.91       36.66      8.43 o 
   9  -2   2       70.60       59.18      9.58 o 
  10  -2   2       20.65       14.08      6.50 o 
  11  -2   2        1.36        3.92      5.05 o 
 -12  -1   2        9.69        5.78      3.47 o 
 -11  -1   2        0.72       -0.46      4.77 o 
 -10  -1   2        0.22       -3.05      5.82 o 
  -9  -1   2       11.38       19.72      7.72 o 
  -8  -1   2       98.99       93.60      9.79 o 
  -7  -1   2      196.91      206.17     12.05 o 
  -6  -1   2      273.83      311.97     11.99 o 
  -5  -1   2        1.56        3.05      4.07 o 
  -4  -1   2     1871.52     1682.20     21.00 o 
  -3  -1   2     1625.74     1529.79     17.84 o 
  -2  -1   2    19217.52    17857.37    320.16 o 
  -1  -1   2     9756.73     9309.05    214.54 o 
   0  -1   2     1989.98     1918.62     16.14 o 
   1  -1   2     2654.07     2508.39     17.90 o 
   2  -1   2     1163.98     1092.00     12.94 o 
   3  -1   2     1365.07     1340.98     16.54 o 
   4  -1   2     3639.98     3896.98     32.81 o 
   5  -1   2     1254.63     1263.37     21.50 o 
   6  -1   2      881.06      979.71     22.17 o 
   7  -1   2      161.81      163.70     11.57 o 
   8  -1   2       62.08       71.07      9.16 o 
   9  -1   2       55.50       52.40      9.17 o 
  10  -1   2       16.39       24.31      5.90 o 
  11  -1   2       10.87        9.15      4.95 o 
 -12   0   2       11.57       11.68      7.24 o 
 -11   0   2        8.86        5.15      3.80 o 
 -10   0   2        0.06        2.44      4.20 o 
  -9   0   2        0.00        2.57      6.26 o 
  -8   0   2      127.56      136.43     17.20 o 
  -7   0   2        6.48       -0.98      6.25 o 
  -6   0   2      315.52      315.64      8.89 o 
  -5   0   2      112.60       97.01      4.88 o 
  -4   0   2      548.78      617.83      9.03 o 
  -3   0   2       11.46        5.53      2.19 o 
  -2   0   2     9982.28     9520.50    150.22 o 
  -1   0   2       10.96        9.94      1.79 o 
   0   0   2     1964.44     1930.85     42.73 o 
   1   0   2      405.39      362.86     11.79 o 
   2   0   2    15227.24    17017.09    285.29 o 
   3   0   2      683.80      659.84      8.30 o 
   4   0   2      798.59      893.32     11.21 o 
   5   0   2      113.00      117.38      7.09 o 
   6   0   2      459.34      460.05     10.71 o 
   7   0   2        8.77        6.95      6.77 o 
   8   0   2      318.10      313.83     11.51 o 
   9   0   2       14.52       18.88      5.27 o 
  10   0   2        3.37        3.37      4.06 o 
  11   0   2       10.00       11.88      3.38 o 
 -12   1   2        9.73        4.66      3.76 o 
 -11   1   2        0.73        6.75      4.99 o 
 -10   1   2        0.15        0.00      5.84 o 
  -9   1   2       11.35        5.78      6.58 o 
  -8   1   2      101.21       90.82      9.87 o 
  -7   1   2      217.71      220.79     12.33 o 
  -6   1   2      284.68      300.82     12.31 o 
  -5   1   2        1.05       -4.34      4.34 o 
  -4   1   2     1914.09     1713.84     21.51 o 
  -3   1   2     1659.86     1651.10     18.80 o 
  -2   1   2    19161.77    17989.70    326.91 o 
  -1   1   2     9711.08     9201.44    218.86 o 
   0   1   2     1918.72     1919.31     16.47 o 
   1   1   2     2703.62     2703.51     18.98 o 
   2   1   2     1161.41     1110.86     13.36 o 
   3   1   2     1383.29     1310.26     16.53 o 
   4   1   2     3781.31     3975.50     33.24 o 
   5   1   2     1193.46     1132.54     20.71 o 
   6   1   2      876.78      970.96     21.97 o 
   7   1   2      176.32      185.50     11.47 o 
   8   1   2       69.11       77.68      9.72 o 
   9   1   2       53.35       48.63      9.54 o 
  10   1   2       16.50       12.81      6.32 o 
  11   1   2        8.82        9.91      5.26 o 
 -12   2   2        4.19        4.53      3.39 o 
 -11   2   2        6.36        9.52      4.93 o 
 -10   2   2       30.30       41.84      7.39 o 
  -9   2   2       16.96       27.95      6.84 o 
  -8   2   2       56.57       70.34      9.14 o 
  -7   2   2       97.14      118.04      9.57 o 
  -6   2   2      261.83      247.11     11.96 o 
  -5   2   2     1969.07     1886.28     26.58 o 
  -4   2   2     2200.30     2158.45     25.05 o 
  -3   2   2     5170.92     4670.76     34.08 o 
  -2   2   2       29.46       26.45      4.01 o 
  -1   2   2     2714.61     2817.12     23.10 o 
   0   2   2     2550.66     2572.08     19.09 o 
   1   2   2     4362.57     4072.76     24.29 o 
   2   2   2      376.66      375.40      8.24 o 
   3   2   2     6253.38     6300.43     37.43 o 
   4   2   2     1326.36     1268.72     19.05 o 
   5   2   2     3994.23     4238.03     40.04 o 
   6   2   2      119.22      124.16      9.90 o 
   7   2   2      177.41      151.91     11.47 o 
   8   2   2       34.45       46.86      7.81 o 
   9   2   2       71.62       58.93      9.23 o 
  10   2   2       21.06       11.02      6.69 o 
  11   2   2        1.13        1.63      4.95 o 
 -12   3   2        2.19        4.37      2.56 o 
 -11   3   2        7.68        2.04      5.07 o 
 -10   3   2        3.88        4.48      6.19 o 
  -9   3   2       66.27       84.70      9.78 o 
  -8   3   2       40.93       41.85      7.98 o 
  -7   3   2      245.91      242.71     13.53 o 
  -6   3   2      491.98      511.83     16.72 o 
  -5   3   2       54.90       66.03      6.66 o 
  -4   3   2      352.07      326.32     10.69 o 
  -3   3   2     1119.28     1114.75     17.98 o 
  -2   3   2     2265.69     2094.04     24.11 o 
  -1   3   2      943.38      840.35     12.81 o 
   0   3   2       79.78       87.10      4.42 o 
   1   3   2     5304.56     5665.65     30.52 o 
   2   3   2      889.52      881.71     13.00 o 
   3   3   2      266.85      275.77      8.53 o 
   4   3   2     1653.49     1690.70     22.73 o 
   5   3   2     1280.54     1306.94     23.05 o 
   6   3   2       52.05       50.26      7.48 o 
   7   3   2      498.39      512.62     18.47 o 
   8   3   2      127.40      136.82     11.66 o 
   9   3   2      138.47      170.94     12.56 o 
  10   3   2       30.49       33.68      6.83 o 
  11   3   2       20.26       16.53      5.54 o 
 -11   4   2        5.35        8.24      3.86 o 
 -10   4   2        1.77       -1.60      5.47 o 
  -9   4   2        4.51        2.46      6.52 o 
  -8   4   2       24.60       23.68      7.05 o 
  -7   4   2       53.40       60.43      9.06 o 
  -6   4   2      177.14      155.86     10.33 o 
  -5   4   2       43.05       43.29      5.38 o 
  -4   4   2     2684.91     2601.45     31.59 o 
  -3   4   2      105.26       81.42      6.87 o 
  -2   4   2     1233.05     1080.62     17.86 o 
  -1   4   2     2717.20     2707.50     23.62 o 
   0   4   2     7477.88     7606.57    199.67 o 
   1   4   2      579.45      560.98     10.43 o 
   2   4   2     7814.31     8461.52     43.96 o 
   3   4   2      265.54      256.35      8.70 o 
   4   4   2       13.96        9.55      4.66 o 
   5   4   2      301.40      314.35     12.25 o 
   6   4   2      255.83      251.25     12.47 o 
   7   4   2      106.74       80.16     10.25 o 
   8   4   2      194.72      225.03     14.98 o 
   9   4   2       22.70       25.33      8.38 o 
  10   4   2       33.56       26.56      7.17 o 
  11   4   2        5.76       10.72      4.52 o 
 -11   5   2        8.25        7.35      4.30 o 
 -10   5   2        0.83       -5.18      5.18 o 
  -9   5   2       14.83       10.20      7.18 o 
  -8   5   2        2.61        6.15      5.15 o 
  -7   5   2       20.75       12.10      6.54 o 
  -6   5   2      521.07      532.32     18.47 o 
  -5   5   2       80.15       79.85      7.96 o 
  -4   5   2     2066.63     1996.35     30.60 o 
  -3   5   2       49.70       45.43      6.35 o 
  -2   5   2     3252.65     3059.94     29.89 o 
  -1   5   2      107.55      117.27      5.78 o 
   0   5   2     1670.21     1705.00     19.00 o 
   1   5   2       97.00      113.93      5.72 o 
   2   5   2       27.06       30.17      4.22 o 
   3   5   2     1766.04     1822.09     23.51 o 
   4   5   2     1427.45     1552.58     24.45 o 
   5   5   2      212.58      195.20     10.36 o 
   6   5   2      325.27      325.47     14.97 o 
   7   5   2       17.21       15.79      8.06 o 
   8   5   2       28.33       26.82      7.81 o 
   9   5   2        1.80        2.62      5.71 o 
  10   5   2        8.61       18.49      6.70 o 
  11   5   2       15.98       18.36      4.56 o 
 -11   6   2        1.94        2.57      3.38 o 
 -10   6   2        1.27       -3.65      5.44 o 
  -9   6   2       56.04       58.78      8.35 o 
  -8   6   2       37.47       34.02      8.46 o 
  -7   6   2       19.70       22.99      6.84 o 
  -6   6   2       11.70        5.49      6.12 o 
  -5   6   2      136.62      141.30     10.39 o 
  -4   6   2      296.33      326.26     15.35 o 
  -3   6   2      567.68      585.32     16.52 o 
  -2   6   2      905.58      931.90     16.88 o 
  -1   6   2     1054.73     1149.67     18.05 o 
   0   6   2     2570.77     2599.13     25.54 o 
   1   6   2     1256.10     1308.83     19.10 o 
   2   6   2     1008.66      937.60     17.13 o 
   3   6   2     1498.11     1470.70     23.01 o 
   4   6   2      221.61      222.44     10.79 o 
   5   6   2      892.72      939.01     22.74 o 
   6   6   2       22.70       22.35      7.49 o 
   7   6   2       79.68       87.84     10.87 o 
   8   6   2       74.16       95.52     10.99 o 
   9   6   2       36.21       51.41      7.53 o 
  10   6   2       31.35       28.09      6.56 o 
  11   6   2        9.10       14.33      3.54 o 
 -11   7   2       13.95       13.88      3.16 o 
 -10   7   2        1.86       -4.49      4.49 o 
  -9   7   2       57.35       63.87      8.03 o 
  -8   7   2        0.54        9.19      4.87 o 
  -7   7   2      149.10      151.67     12.02 o 
  -6   7   2       43.78       41.17      8.13 o 
  -5   7   2      484.16      464.39     19.00 o 
  -4   7   2      173.65      200.50     13.13 o 
  -3   7   2       40.65       39.69      5.73 o 
  -2   7   2      265.60      308.47     10.99 o 
  -1   7   2      605.83      631.71     14.74 o 
   0   7   2        1.05        1.39      3.60 o 
   1   7   2     1234.55     1237.61     20.22 o 
   2   7   2       10.78       11.49      4.75 o 
   3   7   2       51.76       58.23      7.16 o 
   4   7   2       20.92       26.50      5.93 o 
   5   7   2      751.59      831.59     23.33 o 
   6   7   2      309.54      351.90     16.44 o 
   7   7   2      280.06      287.71     16.53 o 
   8   7   2       32.67       30.17      8.78 o 
   9   7   2       60.54       59.73      8.93 o 
  10   7   2       19.51       15.12      6.77 o 
 -10   8   2       21.14       24.78      4.13 o 
  -9   8   2        5.60       -1.97      5.03 o 
  -8   8   2       11.57       20.77      5.97 o 
  -7   8   2        4.51        5.26      5.42 o 
  -6   8   2       22.63       16.85      8.25 o 
  -5   8   2      162.73      154.79     14.59 o 
  -4   8   2       25.33       22.56      6.86 o 
  -3   8   2      458.60      426.30     14.59 o 
  -2   8   2      144.48      156.96      9.14 o 
  -1   8   2      792.84      777.71     18.02 o 
   0   8   2      862.56      862.24     18.00 o 
   1   8   2      351.55      421.82     13.29 o 
   2   8   2     1104.14     1213.13     22.83 o 
   3   8   2       96.86       81.85      8.49 o 
   4   8   2      565.06      613.49     18.75 o 
   5   8   2      265.21      265.79     14.70 o 
   6   8   2       32.23       32.86      9.30 o 
   7   8   2       38.93       37.56      9.48 o 
   8   8   2       52.44       67.17      8.75 o 
   9   8   2        1.65        3.90      6.42 o 
  10   8   2        6.46       -1.91      5.48 o 
 -10   9   2        0.73        3.57      2.54 o 
  -9   9   2       13.55       14.27      5.35 o 
  -8   9   2       37.20       42.45      7.06 o 
  -7   9   2       29.32       31.58      7.02 o 
  -6   9   2        8.19       13.54      6.44 o 
  -5   9   2       81.42      105.47     11.36 o 
  -4   9   2      254.24      200.56     12.78 o 
  -3   9   2       52.62       43.74      7.18 o 
  -2   9   2     1037.91     1118.25     23.37 o 
  -1   9   2       73.75       84.77      7.97 o 
   0   9   2      699.28      750.08     18.29 o 
   1   9   2      107.67       99.34      9.10 o 
   2   9   2      282.61      304.55     13.30 o 
   3   9   2       60.58       58.40      7.27 o 
   4   9   2       66.44       75.17      9.41 o 
   5   9   2       27.54       22.82      7.44 o 
   6   9   2       59.18       65.12     10.33 o 
   7   9   2       45.35       62.62      9.10 o 
   8   9   2        4.58       -2.19      5.08 o 
   9   9   2        4.71        3.96      5.98 o 
  10   9   2       15.12        3.88      4.39 o 
 -10  10   2       10.93        8.39      2.67 o 
  -9  10   2        8.93        8.66      3.75 o 
  -8  10   2       20.38       14.70      5.10 o 
  -7  10   2       12.23       10.14      5.85 o 
  -6  10   2       25.42       29.91      9.73 o 
  -5  10   2        3.36        1.36      5.60 o 
  -4  10   2       48.24       65.47      8.24 o 
  -3  10   2        0.32       -4.83      6.23 o 
  -2  10   2      278.72      297.53     13.75 o 
  -1  10   2       71.51       78.99      8.61 o 
   0  10   2      307.76      277.35     13.49 o 
   1  10   2      157.45      187.54     11.78 o 
   2  10   2      106.56      101.11      9.95 o 
   3  10   2      116.71      149.50     11.68 o 
   4  10   2       28.76       47.33      8.02 o 
   5  10   2       56.80       69.95     10.33 o 
   6  10   2       24.45       23.51      7.51 o 
   7  10   2        4.61       15.84      6.67 o 
   8  10   2       30.35       37.44      7.74 o 
   9  10   2       15.06        7.08      5.93 o 
  -9  11   2       18.42       12.80      3.84 o 
  -8  11   2       12.35        7.09      4.56 o 
  -7  11   2       58.23       49.89     10.06 o 
  -6  11   2       37.68       41.30      8.35 o 
  -5  11   2       69.67       68.76      9.16 o 
  -4  11   2       96.51       93.07      9.81 o 
  -3  11   2       29.11       32.35      7.91 o 
  -2  11   2      111.17      105.22     10.54 o 
  -1  11   2      278.36      316.46     15.62 o 
   0  11   2      134.49      141.89     10.80 o 
   1  11   2      105.79      124.45     11.00 o 
   2  11   2       51.27       55.60      8.48 o 
   3  11   2      109.77       93.59     11.19 o 
   4  11   2       20.38       17.93      8.53 o 
   5  11   2       33.91       52.10      9.30 o 
   6  11   2       62.79       81.57      9.17 o 
   7  11   2       30.20       50.26      7.82 o 
   8  11   2        0.64        1.46      5.41 o 
   9  11   2        6.40        5.05      4.29 o 
  -9  12   2        2.96        4.21      2.05 o 
  -8  12   2        1.64        4.52      3.70 o 
  -7  12   2       11.85       10.48      7.55 o 
  -6  12   2       17.29       23.02      6.71 o 
  -5  12   2       34.26       25.38      7.10 o 
  -4  12   2       26.05       35.98      7.39 o 
  -3  12   2       68.45       58.82      8.95 o 
  -2  12   2       15.42       38.16      6.88 o 
  -1  12   2       72.87       93.75      9.64 o 
   0  12   2      286.90      330.73     16.06 o 
   1  12   2       79.16       66.99      8.79 o 
   2  12   2      171.55      231.03     14.51 o 
   3  12   2      138.84      143.58     12.15 o 
   4  12   2       94.77       97.89     10.61 o 
   5  12   2        6.49       22.54      7.02 o 
   6  12   2        6.81       -7.62      7.62 o 
   7  12   2       17.07       16.79      5.94 o 
   8  12   2        1.01        1.94      4.44 o 
  -8  13   2        2.58       -1.66      3.57 o 
  -7  13   2        6.58        7.29      3.41 o 
  -6  13   2        5.02        3.77      4.81 o 
  -5  13   2        4.77        5.94      5.43 o 
  -4  13   2       28.02       37.11      7.43 o 
  -3  13   2       32.68       25.78      7.96 o 
  -2  13   2        5.83        7.03      7.31 o 
  -1  13   2      151.96      183.18     13.65 o 
   0  13   2       23.53       15.63      8.55 o 
   1  13   2      401.16      396.48     18.55 o 
   2  13   2       47.13       42.42      9.28 o 
   3  13   2      190.85      166.70     14.39 o 
   4  13   2        0.53       -0.64      7.02 o 
   5  13   2       18.42       18.74      6.81 o 
   6  13   2        1.89        4.79      5.76 o 
   7  13   2       29.73       30.79      5.95 o 
  -7  14   2        6.00        3.01      2.95 o 
  -6  14   2       34.54       34.15      5.16 o 
  -5  14   2       26.00       13.97      5.54 o 
  -4  14   2        2.57        1.56      5.32 o 
  -3  14   2       11.36       22.57      6.58 o 
  -2  14   2       46.31       65.62      9.05 o 
  -1  14   2       26.94       27.52      7.86 o 
   0  14   2       35.80       34.17      8.37 o 
   1  14   2       20.17       12.63      7.94 o 
   2  14   2       21.44       19.51      7.73 o 
   3  14   2       13.42       23.97      7.14 o 
   4  14   2        3.42       13.73      5.78 o 
   5  14   2        5.85       11.30      5.44 o 
   6  14   2        0.15       -0.42      5.47 o 
   7  14   2        0.64       -3.52      3.73 o 
  -6  15   2       20.63       17.03      3.75 o 
  -5  15   2        6.53        3.07      4.30 o 
  -4  15   2        8.61        6.69      4.98 o 
  -3  15   2        7.12        7.63      5.31 o 
  -2  15   2        0.43       -6.77      6.77 o 
  -1  15   2       30.13       29.44      8.03 o 
   0  15   2       32.54       34.93      7.64 o 
   1  15   2       30.27       44.35      7.80 o 
   2  15   2       12.23       11.00      6.78 o 
   3  15   2        2.94        2.09      5.53 o 
   4  15   2        3.41       -0.47      5.94 o 
   5  15   2        3.29        2.77      4.56 o 
   6  15   2       13.09        0.00      4.04 o 
  -5  16   2        4.15        3.47      2.69 o 
  -4  16   2        3.76        1.79      3.66 o 
  -3  16   2        7.29       15.53      4.26 o 
  -2  16   2        5.47        5.82      4.81 o 
  -1  16   2        0.79       -3.13      5.12 o 
   0  16   2        0.80       -1.33      5.02 o 
   1  16   2        3.28       -2.71      5.19 o 
   2  16   2        4.23        6.98      4.62 o 
   3  16   2        0.16        8.02      4.94 o 
   4  16   2        1.14        2.70      4.56 o 
  -3  17   2        0.54        0.91      2.81 o 
  -2  17   2        4.97        3.38      3.90 o 
  -1  17   2        9.66        9.42      4.28 o 
   0  17   2        4.35        4.70      3.48 o 
   1  17   2        7.97        7.48      4.39 o 
   2  17   2        1.99        6.54      3.76 o 
   3  17   2        5.03        3.77      3.17 o 
  -2 -17   3        9.96        4.19      2.96 o 
  -1 -17   3        3.26        2.10      3.36 o 
   0 -17   3        0.47        3.57      3.17 o 
   1 -17   3        8.56       -1.35      3.37 o 
   2 -17   3        2.94        6.16      2.98 o 
  -3 -16   3        5.78        7.05      3.01 o 
  -2 -16   3        9.32       -1.47      4.87 o 
  -1 -16   3        2.25        2.38      4.45 o 
   0 -16   3        1.95        6.15      4.32 o 
   1 -16   3       12.45       14.25      4.33 o 
   2 -16   3        0.54       13.26      3.19 o 
   3 -16   3        4.47        7.51      3.71 o 
   4 -16   3        0.62       -3.93      3.93 o 
  -3 -15   3        7.18        5.26      3.88 o 
  -2 -15   3       14.60       17.34      4.86 o 
  -1 -15   3       13.16        5.59      5.26 o 
   0 -15   3       12.23        7.32      5.78 o 
   1 -15   3        5.57        1.05      6.32 o 
   2 -15   3        6.28        4.47      4.79 o 
   3 -15   3       17.37       22.78      5.83 o 
   4 -15   3       18.57       14.31      5.61 o 
   5 -15   3        1.60        6.47      4.43 o 
  -4 -14   3       17.11       14.74      4.66 o 
  -3 -14   3        6.94        6.44      5.26 o 
  -2 -14   3       10.99       -7.42      7.51 o 
  -1 -14   3       24.38       18.29      6.80 o 
   0 -14   3       25.47       22.29      7.69 o 
   1 -14   3       78.83       67.44      8.74 o 
   2 -14   3       16.19        8.81      6.67 o 
   3 -14   3        6.65        5.66      5.82 o 
   4 -14   3        1.59        0.00      5.54 o 
   5 -14   3        1.21       -5.54      5.54 o 
   6 -14   3        3.48       -0.72      4.89 o 
  -4 -13   3       10.52       -2.31      6.53 o 
  -3 -13   3       61.80       63.31      7.88 o 
  -2 -13   3       39.32       32.71      7.38 o 
  -1 -13   3      118.12       95.72     10.83 o 
   0 -13   3        6.73        7.66      7.66 o 
   1 -13   3      119.38      135.32     10.97 o 
   2 -13   3        5.23       -1.27      7.76 o 
   3 -13   3       52.15       39.18      8.09 o 
   4 -13   3       28.45       27.88      8.65 o 
   5 -13   3       13.79       12.48      6.47 o 
   6 -13   3       21.85       30.40      6.34 o 
   7 -13   3        3.71        8.49      3.78 o 
  -5 -12   3        4.06        0.64      5.25 o 
  -4 -12   3       13.34       19.03      5.81 o 
  -3 -12   3       54.25       33.94      7.06 o 
  -2 -12   3      204.98      177.30     12.64 o 
  -1 -12   3       99.98       74.37      9.29 o 
   0 -12   3       38.88       54.01      8.61 o 
   1 -12   3      281.07      291.06     16.24 o 
   2 -12   3       72.07       57.29      9.95 o 
   3 -12   3       58.95       46.71      8.95 o 
   4 -12   3        0.24       -2.68      5.99 o 
   5 -12   3       66.94       53.95      8.62 o 
   6 -12   3       10.31       24.92      6.25 o 
   7 -12   3       11.67       16.72      5.46 o 
   8 -12   3       20.60       26.69      4.78 o 
  -5 -11   3       10.29        8.65      5.30 o 
  -4 -11   3      280.94      219.22     13.66 o 
  -3 -11   3       36.99       30.47      7.94 o 
  -2 -11   3       45.96       35.04      7.53 o 
  -1 -11   3       62.57       57.31      8.15 o 
   0 -11   3        4.34        5.26      6.80 o 
   1 -11   3      105.79      101.27     10.70 o 
   2 -11   3       24.48       34.88      7.72 o 
   3 -11   3      275.44      255.62     14.89 o 
   4 -11   3      135.44      146.86     12.12 o 
   5 -11   3       54.11       40.32      9.29 o 
   6 -11   3        5.66        5.07      6.82 o 
   7 -11   3        6.27        6.07      5.86 o 
   8 -11   3       20.07       22.82      6.03 o 
  -6 -10   3       16.80       10.70      7.47 o 
  -5 -10   3       11.02       21.80      6.71 o 
  -4 -10   3       87.41       58.07      9.38 o 
  -3 -10   3      213.95      205.86     12.55 o 
  -2 -10   3       91.64       77.05      8.62 o 
  -1 -10   3      203.10      211.77     12.04 o 
   0 -10   3       68.86       50.76      8.42 o 
   1 -10   3      118.68      112.13     10.19 o 
   2 -10   3      150.75      147.00     11.81 o 
   3 -10   3       50.03       43.15      8.30 o 
   4 -10   3      152.01      134.65     12.48 o 
   5 -10   3       83.28       76.56      9.18 o 
   6 -10   3       41.18       45.18      8.12 o 
   7 -10   3       75.20       87.05      9.74 o 
   8 -10   3        6.46       14.21      5.79 o 
   9 -10   3        3.42       11.04      4.30 o 
  -7  -9   3       37.24       25.22      7.56 o 
  -5  -9   3        0.76       -0.88      6.72 o 
  -4  -9   3      292.74      246.21     15.18 o 
  -3  -9   3       77.31       74.66      8.99 o 
  -2  -9   3      105.59       83.03      8.94 o 
  -1  -9   3        9.25       12.97      4.34 o 
   0  -9   3      180.46      169.17      9.93 o 
   1  -9   3       41.85       24.85      7.13 o 
   2  -9   3      292.41      345.23     14.73 o 
   3  -9   3       74.87       97.92      9.57 o 
   4  -9   3      807.94      869.88     25.08 o 
   5  -9   3      292.76      325.05     16.55 o 
   6  -9   3      225.01      255.43     15.12 o 
   7  -9   3        4.75        5.96      6.98 o 
   8  -9   3        7.31       14.36      6.77 o 
   9  -9   3        2.15       12.84      4.06 o 
  -8  -8   3       27.31       22.17      7.08 o 
  -7  -8   3        2.30        3.00      5.41 o 
  -6  -8   3       20.99       34.88      7.75 o 
  -5  -8   3      159.24      140.12     13.40 o 
  -4  -8   3        2.15        0.00      5.43 o 
  -3  -8   3     1602.65     1451.60     28.66 o 
  -2  -8   3      108.99       93.57      8.61 o 
  -1  -8   3      717.55      659.46     17.66 o 
   0  -8   3      570.75      609.22     16.93 o 
   1  -8   3        2.64        2.38      4.35 o 
   2  -8   3      271.67      266.52     12.02 o 
   3  -8   3      193.16      206.17     11.72 o 
   4  -8   3        7.77       10.54      6.68 o 
   5  -8   3       93.57       75.36      9.85 o 
   6  -8   3      293.24      286.38     16.38 o 
   7  -8   3       15.22       23.30      7.81 o 
   8  -8   3       74.33       76.13      9.08 o 
   9  -8   3        6.77        1.49      5.50 o 
  10  -8   3       38.76       19.69      4.73 o 
 -10  -7   3        2.35        4.06      3.54 o 
  -9  -7   3        3.31       -1.13      5.10 o 
  -8  -7   3       27.46        4.02      8.19 o 
  -7  -7   3       11.01        9.30      6.36 o 
  -6  -7   3       10.48       16.27      6.45 o 
  -5  -7   3      179.65      143.87     12.48 o 
  -4  -7   3       14.18        1.96      7.59 o 
  -3  -7   3      164.65      143.50      9.66 o 
  -2  -7   3       44.22       52.10      7.00 o 
  -1  -7   3      459.49      419.19     13.24 o 
   0  -7   3      650.67      646.22     15.70 o 
   1  -7   3     1166.38     1090.10     20.73 o 
   2  -7   3      353.30      341.73     12.41 o 
   3  -7   3      223.25      210.30     10.99 o 
   4  -7   3       95.70      113.13      9.52 o 
   5  -7   3        2.45       -5.81      6.57 o 
   6  -7   3       21.55       29.66      7.83 o 
   7  -7   3      165.07      142.67     12.58 o 
   8  -7   3       53.11       58.60      9.52 o 
   9  -7   3       53.45       60.25      8.62 o 
  10  -7   3        0.97       -3.33      4.66 o 
 -11  -6   3        4.35       -0.82      3.46 o 
 -10  -6   3        3.30       -0.92      4.31 o 
  -9  -6   3        0.01        6.62      6.05 o 
  -8  -6   3       22.65       21.56      7.44 o 
  -7  -6   3       19.88       18.30      7.33 o 
  -6  -6   3       36.33       29.90      7.41 o 
  -5  -6   3      117.01      102.09     10.25 o 
  -4  -6   3       82.61       73.52      9.02 o 
  -3  -6   3     1193.03     1005.36     22.57 o 
  -2  -6   3     1272.15     1209.22     21.88 o 
  -1  -6   3      896.08      792.12     16.54 o 
   0  -6   3      220.43      204.71      8.70 o 
   1  -6   3      809.66      891.08     17.06 o 
   2  -6   3      459.92      432.88     12.64 o 
   3  -6   3      445.00      435.67     14.10 o 
   4  -6   3      267.26      276.76     12.56 o 
   5  -6   3      113.87      130.15      9.66 o 
   6  -6   3      173.09      165.49     12.99 o 
   7  -6   3       33.02       30.51      8.87 o 
   8  -6   3      128.14      120.62     11.58 o 
   9  -6   3        1.62        2.35      6.70 o 
  10  -6   3        5.48       -1.70      5.37 o 
 -11  -5   3        8.06       12.69      3.52 o 
 -10  -5   3        7.31        1.51      5.17 o 
  -9  -5   3        8.11       12.58      5.83 o 
  -8  -5   3       25.36       13.39      7.39 o 
  -7  -5   3       89.40       96.09      9.67 o 
  -6  -5   3       30.98       40.30      6.94 o 
  -5  -5   3       12.55       17.81      5.53 o 
  -4  -5   3      829.18      680.09     20.16 o 
  -3  -5   3      360.28      310.75     13.15 o 
  -2  -5   3      995.00      855.74     18.29 o 
  -1  -5   3      401.15      370.23     11.11 o 
   0  -5   3      433.02      437.50     11.21 o 
   1  -5   3     1440.32     1431.59     19.97 o 
   2  -5   3     5547.17     5739.01     42.48 o 
   3  -5   3      244.74      245.03     10.02 o 
   4  -5   3      989.76      969.24     21.01 o 
   5  -5   3      546.64      550.40     17.56 o 
   6  -5   3     1045.22     1099.89     27.92 o 
   7  -5   3      127.73      116.10     12.02 o 
   8  -5   3       80.66       82.82     10.76 o 
   9  -5   3       32.80       27.13      7.75 o 
  10  -5   3        6.48        1.40      5.04 o 
 -11  -4   3        0.33       -2.21      4.22 o 
 -10  -4   3        0.16       -2.16      5.01 o 
  -9  -4   3        4.41        0.00      6.54 o 
  -8  -4   3       52.68       51.67      8.74 o 
  -7  -4   3        8.75        0.00      6.66 o 
  -6  -4   3     2015.80     1910.68     34.89 o 
  -5  -4   3      436.47      402.82     14.84 o 
  -4  -4   3      555.99      510.29     16.40 o 
  -3  -4   3     1692.58     1567.99     26.28 o 
  -2  -4   3      953.12      887.15     17.56 o 
  -1  -4   3     2244.22     2029.67     23.83 o 
   0  -4   3     6614.29     6253.23     40.00 o 
   1  -4   3      606.98      555.06     11.72 o 
   2  -4   3      488.66      475.34     11.72 o 
   3  -4   3      605.50      608.50     14.33 o 
   4  -4   3      271.44      285.68     11.39 o 
   5  -4   3      238.38      255.48     12.34 o 
   6  -4   3      631.11      678.39     21.10 o 
   7  -4   3      114.78      123.95     11.54 o 
   8  -4   3      260.56      259.94     15.84 o 
   9  -4   3       41.59       48.90      9.31 o 
  10  -4   3       39.15       47.11      6.63 o 
  11  -4   3        7.59        9.99      4.00 o 
 -11  -3   3       23.98       25.31      5.25 o 
 -10  -3   3        4.18        6.26      5.72 o 
  -9  -3   3       25.75       31.64      7.91 o 
  -8  -3   3       94.13       92.81     10.34 o 
  -7  -3   3       36.39       22.07      7.16 o 
  -6  -3   3       17.33        6.91      6.88 o 
  -5  -3   3     2361.17     2211.65     32.71 o 
  -4  -3   3       70.73       64.92      6.41 o 
  -3  -3   3      570.67      560.06     14.84 o 
  -2  -3   3      101.38       94.81      6.70 o 
  -1  -3   3     3055.37     2719.82     26.69 o 
   0  -3   3     3023.61     2910.69     25.67 o 
   1  -3   3     1697.18     1638.09     19.06 o 
   2  -3   3      753.28      688.66     13.06 o 
   3  -3   3     1422.66     1430.89     20.64 o 
   4  -3   3      292.94      273.74     10.91 o 
   5  -3   3      344.87      332.74     13.33 o 
   6  -3   3      380.67      380.51     15.95 o 
   7  -3   3      134.51      164.21     12.06 o 
   8  -3   3      100.96      109.72     11.13 o 
   9  -3   3       11.01       12.92      7.48 o 
  10  -3   3       15.50       21.19      6.05 o 
  11  -3   3        2.10       -1.27      4.06 o 
 -11  -2   3        2.85        4.27      4.52 o 
 -10  -2   3        0.39        4.72      5.85 o 
  -9  -2   3       15.66       12.00      6.93 o 
  -8  -2   3       24.14       21.31      7.51 o 
  -7  -2   3       61.02       62.99      7.75 o 
  -6  -2   3      873.87      824.37     21.28 o 
  -5  -2   3     1172.85     1162.05     22.56 o 
  -4  -2   3     2121.14     1980.94     26.69 o 
  -3  -2   3     1333.44     1088.80     18.65 o 
  -2  -2   3      981.32      880.76     15.96 o 
  -1  -2   3     3511.54     3541.91     29.59 o 
   0  -2   3       18.36       19.15      3.42 o 
   1  -2   3     1907.94     1777.73     19.12 o 
   2  -2   3      721.65      722.83     12.90 o 
   3  -2   3     2268.37     2297.78     25.50 o 
   4  -2   3      611.02      562.42     14.54 o 
   5  -2   3     1601.87     1615.95     27.07 o 
   6  -2   3       88.91       98.22      8.12 o 
   7  -2   3      117.72      134.74     11.09 o 
   8  -2   3       38.84       50.32      8.30 o 
   9  -2   3       25.92       12.36      6.98 o 
  10  -2   3       86.63      100.04      8.75 o 
  11  -2   3       10.75        5.72      4.18 o 
 -12  -1   3        0.64        0.23      2.95 o 
 -11  -1   3        9.81        5.34      5.67 o 
 -10  -1   3       13.89       14.53      6.46 o 
  -9  -1   3       12.28        5.39      7.06 o 
  -8  -1   3       22.48       12.84      8.07 o 
  -7  -1   3       47.16       45.22      7.95 o 
  -6  -1   3       55.87       68.06      7.08 o 
  -5  -1   3     2036.01     2048.48     29.06 o 
  -4  -1   3     3205.84     3135.35     32.37 o 
  -3  -1   3      481.05      437.30     11.23 o 
  -2  -1   3     1462.53     1336.26     18.55 o 
  -1  -1   3     3960.51     3894.21     30.44 o 
   0  -1   3     1403.46     1340.45     16.94 o 
   1  -1   3     2859.04     2595.18     23.12 o 
   2  -1   3     5485.10     5542.61     35.73 o 
   3  -1   3     1706.67     1853.65     22.59 o 
   4  -1   3     3901.80     4306.75     38.60 o 
   5  -1   3      785.67      773.26     19.06 o 
   6  -1   3      196.97      192.38     11.53 o 
   7  -1   3       70.40       64.38      9.57 o 
   8  -1   3       48.36       37.93      9.29 o 
   9  -1   3       23.76       14.31      8.38 o 
  10  -1   3        5.76       10.14      4.92 o 
  11  -1   3        8.08        6.89      4.94 o 
 -12   0   3        2.67        3.20      2.14 o 
 -11   0   3        1.54       -3.16      3.76 o 
 -10   0   3       22.10       33.31      5.07 o 
  -9   0   3        0.92        2.61      4.37 o 
  -8   0   3      566.30      599.19     15.46 o 
  -7   0   3       25.54       21.77      5.09 o 
  -6   0   3     1131.68     1143.10     17.47 o 
  -5   0   3        1.74        0.84      3.41 o 
  -4   0   3     5681.82     5461.09     30.09 o 
  -3   0   3       99.51       77.18      5.44 o 
  -2   0   3     1629.08     1379.73     15.47 o 
  -1   0   3      314.52      256.42      5.67 o 
   0   0   3     9508.96     9223.31    174.07 o 
   1   0   3     1133.16      983.16     10.40 o 
   2   0   3      364.86      360.99      6.77 o 
   3   0   3       53.26       48.26      4.31 o 
   4   0   3      641.49      689.29     11.22 o 
   5   0   3        7.50       13.53      3.81 o 
   6   0   3      599.20      619.77     13.53 o 
   7   0   3      347.03      351.15     11.58 o 
   8   0   3      105.89      120.22      8.09 o 
   9   0   3       22.57       39.32      7.66 o 
  10   0   3       86.45       88.88      7.62 o 
  11   0   3       32.32       24.97      3.84 o 
 -12   1   3        0.50       -1.33      3.02 o 
 -11   1   3        9.35       11.30      5.36 o 
 -10   1   3       13.33       21.28      6.47 o 
  -9   1   3       13.23       24.98      6.51 o 
  -8   1   3       18.54       38.87      7.09 o 
  -7   1   3       41.29       28.26      7.86 o 
  -6   1   3       58.52       55.26      7.71 o 
  -5   1   3     2040.47     2056.69     29.63 o 
  -4   1   3     3199.51     3082.72     32.47 o 
  -3   1   3      463.80      435.69     11.49 o 
  -2   1   3     1448.24     1372.03     18.94 o 
  -1   1   3     3844.97     3941.44     31.19 o 
   0   1   3     1460.02     1473.45     18.05 o 
   1   1   3     2824.80     2708.64     24.09 o 
   2   1   3     5634.93     5857.06     37.63 o 
   3   1   3     1643.48     1770.12     22.25 o 
   4   1   3     3788.36     4120.46     38.18 o 
   5   1   3      835.97      835.88     19.59 o 
   6   1   3      198.39      202.14     11.82 o 
   7   1   3       69.07       60.15      9.90 o 
   8   1   3       49.90       45.22      8.56 o 
   9   1   3       26.92       31.49      7.84 o 
  10   1   3        5.33       13.74      5.24 o 
  11   1   3        8.50        2.50      5.04 o 
 -11   2   3        3.73        6.26      4.52 o 
 -10   2   3        0.40       -5.19      5.74 o 
  -9   2   3       20.07       32.54      8.18 o 
  -8   2   3       21.76       18.29      6.88 o 
  -7   2   3       57.34       49.73      7.91 o 
  -6   2   3      865.48      831.65     22.12 o 
  -5   2   3     1169.31     1166.12     23.08 o 
  -4   2   3     2061.52     2016.19     27.36 o 
  -3   2   3     1398.94     1257.13     20.27 o 
  -2   2   3     1009.20      961.68     16.89 o 
  -1   2   3     3590.69     3912.89     31.85 o 
   0   2   3        7.53       12.69      3.75 o 
   1   2   3     1864.47     1726.29     19.25 o 
   2   2   3      719.51      758.14     13.63 o 
   3   2   3     2252.49     2212.58     25.13 o 
   4   2   3      606.91      564.37     14.56 o 
   5   2   3     1618.54     1631.64     27.62 o 
   6   2   3       86.46       84.31      8.52 o 
   7   2   3      104.48      118.82     10.65 o 
   8   2   3       40.28       41.46      8.12 o 
   9   2   3       28.72       24.79      7.73 o 
  10   2   3       82.77       94.29      9.04 o 
  11   2   3       10.35        4.18      4.60 o 
 -11   3   3       23.49       23.54      4.81 o 
 -10   3   3        3.40       -6.11      6.11 o 
  -9   3   3       26.37       32.18      7.45 o 
  -8   3   3       99.69      118.72     11.27 o 
  -7   3   3       44.44       49.61      8.48 o 
  -6   3   3       19.14       13.89      6.84 o 
  -5   3   3     2305.27     2205.13     32.84 o 
  -4   3   3       69.01       59.57      6.99 o 
  -3   3   3      594.81      647.76     15.91 o 
  -2   3   3       84.08       69.87      6.58 o 
  -1   3   3     3053.28     2873.04     27.82 o 
   0   3   3     3116.93     3129.52     27.17 o 
   1   3   3     1906.01     1974.08     21.36 o 
   2   3   3      662.31      615.33     12.77 o 
   3   3   3     1452.56     1493.06     21.33 o 
   4   3   3      351.32      348.23     12.45 o 
   5   3   3      322.48      302.62     12.53 o 
   6   3   3      406.45      400.92     16.13 o 
   7   3   3      157.73      144.23     11.97 o 
   8   3   3       88.47       92.05     11.07 o 
   9   3   3       17.71       20.62      7.67 o 
  10   3   3       12.67       13.30      6.41 o 
  11   3   3        1.64        2.30      4.50 o 
 -11   4   3        0.35       -2.51      4.11 o 
 -10   4   3        0.28       -6.18      6.18 o 
  -9   4   3        5.51        4.43      6.03 o 
  -8   4   3       45.57       54.98      8.85 o 
  -7   4   3       10.03        4.89      6.58 o 
  -6   4   3     1982.26     1942.34     35.28 o 
  -5   4   3      436.46      414.68     15.93 o 
  -4   4   3      535.62      571.19     16.90 o 
  -3   4   3     1627.26     1678.60     27.16 o 
  -2   4   3      946.30      881.88     17.93 o 
  -1   4   3     2202.86     2142.81     24.87 o 
   0   4   3     6409.31     6296.05     40.94 o 
   1   4   3      507.84      479.05     11.40 o 
   2   4   3      602.22      644.02     13.70 o 
   3   4   3      614.52      649.93     14.95 o 
   4   4   3      264.61      284.74     11.27 o 
   5   4   3      254.27      273.55     12.71 o 
   6   4   3      622.74      689.27     21.11 o 
   7   4   3      125.16      136.86     12.03 o 
   8   4   3      285.60      304.35     16.37 o 
   9   4   3       39.76       39.24      8.92 o 
  10   4   3       35.52       33.19      6.83 o 
  11   4   3        7.47        0.00      4.23 o 
 -11   5   3        7.85        6.67      3.61 o 
 -10   5   3        6.26        3.94      5.44 o 
  -9   5   3        8.17        6.75      6.17 o 
  -8   5   3       28.38       24.19      7.19 o 
  -7   5   3       87.43       97.20     10.36 o 
  -6   5   3       36.44       45.78      8.38 o 
  -5   5   3       14.79       15.73      6.07 o 
  -4   5   3      823.36      780.90     21.97 o 
  -3   5   3      350.14      368.57     14.51 o 
  -2   5   3      965.01      929.16     18.98 o 
  -1   5   3      364.68      356.30     11.11 o 
   0   5   3      478.64      441.01     11.54 o 
   1   5   3     1439.85     1480.48     20.94 o 
   2   5   3     5446.60     6089.80     44.47 o 
   3   5   3      204.34      210.71      9.49 o 
   4   5   3     1030.91     1013.65     21.52 o 
   5   5   3      580.29      584.52     18.47 o 
   6   5   3      998.16     1038.56     27.00 o 
   7   5   3      142.14      156.93     12.51 o 
   8   5   3       79.64       84.58     10.78 o 
   9   5   3       35.04       30.48      8.93 o 
  10   5   3        4.97       14.88      5.15 o 
 -11   6   3        4.87        6.16      3.27 o 
 -10   6   3        3.18        8.08      4.53 o 
  -9   6   3        0.09        0.59      4.15 o 
  -8   6   3       21.11       23.03      6.41 o 
  -7   6   3       21.99       17.03      7.30 o 
  -6   6   3       44.25       45.73      9.15 o 
  -5   6   3      131.06      160.03     12.28 o 
  -4   6   3       73.77       79.71      9.98 o 
  -3   6   3     1143.50     1070.92     23.98 o 
  -2   6   3     1283.18     1326.70     23.13 o 
  -1   6   3      939.21      886.22     17.91 o 
   0   6   3      187.33      179.62      8.18 o 
   1   6   3      861.99      955.36     18.05 o 
   2   6   3      479.55      476.43     13.48 o 
   3   6   3      457.54      452.30     14.50 o 
   4   6   3      287.86      288.04     12.94 o 
   5   6   3      110.02      114.88      9.48 o 
   6   6   3      172.59      180.46     12.90 o 
   7   6   3       27.44       30.02      8.05 o 
   8   6   3      141.43      145.85     12.77 o 
   9   6   3        0.58        4.84      4.66 o 
  10   6   3        6.89        7.91      4.93 o 
 -11   7   3        2.22        4.37      2.57 o 
 -10   7   3        2.43        5.94      3.82 o 
  -9   7   3        2.84       10.99      4.73 o 
  -8   7   3       27.71       33.31      7.24 o 
  -7   7   3       11.06        6.47      8.54 o 
  -6   7   3        9.75       17.84      6.57 o 
  -5   7   3      178.76      178.40     14.05 o 
  -4   7   3       14.22        8.71      7.90 o 
  -3   7   3      151.42      161.71     10.63 o 
  -2   7   3       40.42       48.61      6.76 o 
  -1   7   3      450.24      400.07     13.47 o 
   0   7   3      583.07      578.28     15.04 o 
   1   7   3     1239.17     1263.85     22.36 o 
   2   7   3      361.14      396.16     13.67 o 
   3   7   3      245.38      243.44     11.69 o 
   4   7   3       93.05       99.27      8.97 o 
   5   7   3        1.32       10.57      6.75 o 
   6   7   3       17.10       23.31      7.96 o 
   7   7   3      187.10      181.72     14.72 o 
   8   7   3       46.22       52.20      9.22 o 
   9   7   3       53.93       54.71      8.19 o 
  10   7   3        1.00        2.28      4.47 o 
 -10   8   3        3.92        1.00      3.88 o 
  -9   8   3        1.87       -2.50      4.77 o 
  -8   8   3       25.40       23.56      6.65 o 
  -7   8   3        1.55        3.77      6.36 o 
  -6   8   3       20.60       21.37      8.42 o 
  -5   8   3      165.49      176.23     16.40 o 
  -4   8   3        2.35       15.09      7.06 o 
  -3   8   3     1506.83     1513.49     29.97 o 
  -2   8   3      102.69      102.67      9.07 o 
  -1   8   3      756.45      833.45     20.05 o 
   0   8   3      540.20      575.38     16.27 o 
   1   8   3        5.32        6.64      4.84 o 
   2   8   3      262.03      273.78     12.71 o 
   3   8   3      196.04      224.29     12.55 o 
   4   8   3       13.14       14.03      7.42 o 
   5   8   3      105.60      107.32     11.34 o 
   6   8   3      300.42      297.72     16.10 o 
   7   8   3       14.78       16.93      7.13 o 
   8   8   3       74.79       89.31      9.85 o 
   9   8   3        5.94        2.04      6.08 o 
  10   8   3       40.74       24.82      5.12 o 
 -10   9   3       12.14        3.42      3.76 o 
  -9   9   3       20.20       24.18      5.07 o 
  -8   9   3       18.31       12.10      6.68 o 
  -7   9   3       38.52       54.73      8.19 o 
  -6   9   3        0.04       -7.69      7.69 o 
  -5   9   3        1.42       -7.91      7.91 o 
  -4   9   3      270.56      251.78     15.64 o 
  -3   9   3       72.02      100.76      9.02 o 
  -2   9   3      105.69       92.20      8.68 o 
  -1   9   3        9.74        4.34      6.53 o 
   0   9   3      200.88      196.84     11.33 o 
   1   9   3       44.87       40.37      7.54 o 
   2   9   3      270.00      298.64     14.36 o 
   3   9   3       87.79      109.60     10.93 o 
   4   9   3      798.05      911.15     25.65 o 
   5   9   3      295.93      336.79     16.48 o 
   6   9   3      212.82      258.77     16.06 o 
   7   9   3        4.96        6.82      6.61 o 
   8   9   3        5.79       13.60      6.92 o 
   9   9   3        1.59        6.61      5.01 o 
  -9  10   3        4.34        4.41      4.41 o 
  -8  10   3        3.85       12.29      4.03 o 
  -7  10   3        4.57       -8.49      8.49 o 
  -6  10   3       21.91       17.60     10.44 o 
  -5  10   3       13.13        9.74      7.95 o 
  -4  10   3       91.65       87.30     11.18 o 
  -3  10   3      217.54      257.22     14.91 o 
  -2  10   3       98.51       92.48      9.46 o 
  -1  10   3      196.14      213.04     13.43 o 
   0  10   3       53.00       47.96      7.80 o 
   1  10   3      130.26      107.20     10.12 o 
   2  10   3      150.43      177.34     11.64 o 
   3  10   3       57.30       53.83      8.85 o 
   4  10   3      145.13      149.43     13.06 o 
   5  10   3       90.29       83.00     10.23 o 
   6  10   3       42.93       46.53      8.53 o 
   7  10   3       71.17       72.47      9.08 o 
   8  10   3        7.53        8.36      5.68 o 
   9  10   3        2.70        1.38      4.75 o 
  -9  11   3        4.05       -0.57      3.00 o 
  -8  11   3        6.65        5.55      4.92 o 
  -7  11   3        6.31       10.20      6.70 o 
  -6  11   3       19.04       21.72      8.01 o 
  -5  11   3       12.61       10.15      7.17 o 
  -4  11   3      271.86      273.55     14.77 o 
  -3  11   3       39.19       35.08      8.58 o 
  -2  11   3       49.08       50.44      8.15 o 
  -1  11   3       75.47       82.30     10.18 o 
   0  11   3        5.96       16.32      7.37 o 
   1  11   3       86.84       90.53     10.56 o 
   2  11   3       21.25       31.95      8.90 o 
   3  11   3      299.95      300.58     16.60 o 
   4  11   3      142.25      176.01     13.33 o 
   5  11   3       51.95       80.84      9.80 o 
   6  11   3        5.59       -0.65      5.22 o 
   7  11   3        8.07       10.79      6.25 o 
   8  11   3       20.62       16.10      6.05 o 
  -8  12   3        7.56       10.85      4.89 o 
  -7  12   3        0.97        3.90      5.51 o 
  -6  12   3        0.09       -1.94      5.59 o 
  -5  12   3        2.90        7.73      6.31 o 
  -4  12   3       11.98        7.15      6.54 o 
  -3  12   3       54.17       33.52      8.16 o 
  -2  12   3      205.79      199.67     13.59 o 
  -1  12   3       88.76       89.23      9.55 o 
   0  12   3       42.05       47.56      9.41 o 
   1  12   3      279.19      324.68     16.58 o 
   2  12   3       68.26       67.89     10.26 o 
   3  12   3       62.57       57.02      9.49 o 
   4  12   3        0.73       10.82      6.77 o 
   5  12   3       67.74       64.94      8.52 o 
   6  12   3        9.59        7.00      6.85 o 
   7  12   3       10.56       -4.78      6.45 o 
   8  12   3       20.61       26.85      4.84 o 
  -8  13   3        5.65        0.95      4.13 o 
  -7  13   3        2.88        6.51      4.70 o 
  -6  13   3        0.48        2.46      4.14 o 
  -5  13   3        0.86       -2.75      5.41 o 
  -4  13   3        8.65        8.88      6.24 o 
  -3  13   3       60.83       66.78     10.04 o 
  -2  13   3       36.24       33.65      8.92 o 
  -1  13   3      124.63      100.44     11.08 o 
   0  13   3        6.74        5.09      6.29 o 
   1  13   3      111.94      119.63     11.47 o 
   2  13   3        4.66        9.99      7.20 o 
   3  13   3       51.19       71.27      9.56 o 
   4  13   3       32.40       35.71      8.48 o 
   5  13   3       14.66        9.18      6.54 o 
   6  13   3       20.52       11.25      7.47 o 
   7  13   3        3.34        2.91      4.58 o 
  -7  14   3        6.23        5.04      2.98 o 
  -6  14   3        3.16        2.87      3.75 o 
  -5  14   3        3.08        1.31      3.35 o 
  -4  14   3       18.37        9.07      5.79 o 
  -3  14   3        6.90        2.20      5.98 o 
  -2  14   3       11.79       14.87      6.70 o 
  -1  14   3       26.60       14.76      7.68 o 
   0  14   3       22.53       28.82      6.74 o 
   1  14   3       78.83       60.79      9.28 o 
   2  14   3       17.59       21.46      6.52 o 
   3  14   3        6.43       -4.73      6.42 o 
   4  14   3        1.37        5.39      5.85 o 
   5  14   3        1.23        4.24      5.10 o 
   6  14   3        3.11        9.64      4.66 o 
  -6  15   3        4.57        5.14      2.67 o 
  -5  15   3        6.78        5.39      3.87 o 
  -4  15   3        0.72       -1.57      4.01 o 
  -3  15   3        7.37        9.00      5.44 o 
  -2  15   3       15.73       16.07      5.81 o 
  -1  15   3       12.33        4.24      6.40 o 
   0  15   3       11.14        6.25      5.98 o 
   1  15   3        6.60       10.15      6.30 o 
   2  15   3        6.43       -3.11      6.22 o 
   3  15   3       17.53       25.24      5.91 o 
   4  15   3       19.76       19.57      5.68 o 
   5  15   3        1.45        2.07      4.22 o 
  -4  16   3        0.54        0.00      2.92 o 
  -3  16   3        6.19       -0.99      4.29 o 
  -2  16   3        9.57       10.32      5.09 o 
  -1  16   3        2.69        2.89      4.76 o 
   0  16   3        2.15        9.81      4.48 o 
   1  16   3       12.36       10.39      6.12 o 
   2  16   3        0.47        8.70      3.84 o 
   3  16   3        5.08        1.78      4.35 o 
   4  16   3        0.74        7.70      3.86 o 
  -2  17   3        9.85        9.70      3.55 o 
  -1  17   3        3.08       -1.64      3.42 o 
   0  17   3        0.38       -3.57      3.57 o 
   1  17   3        7.74        4.29      3.58 o 
   2  17   3        2.99        2.48      3.25 o 
  -3 -16   4        1.19        3.04      2.70 o 
  -2 -16   4        4.71        1.29      4.15 o 
  -1 -16   4       13.40       13.31      4.23 o 
   0 -16   4        0.89       -2.89      4.31 o 
   1 -16   4       10.43        9.96      4.58 o 
   2 -16   4        1.15       -0.65      3.76 o 
   3 -16   4        7.62        6.88      3.64 o 
  -4 -15   4        3.02        3.15      3.26 o 
  -3 -15   4        5.80       -4.42      4.42 o 
  -2 -15   4       10.29        5.82      4.68 o 
  -1 -15   4       11.35       16.58      5.55 o 
   0 -15   4       16.27       11.16      6.27 o 
   1 -15   4       15.13       14.96      6.49 o 
   2 -15   4        0.69       -2.26      4.84 o 
   3 -15   4        1.71        0.83      4.98 o 
   4 -15   4       23.01       17.50      5.11 o 
   5 -15   4        2.89        6.01      3.41 o 
  -4 -14   4       15.64        5.21      4.76 o 
  -3 -14   4        2.59        4.67      4.50 o 
  -2 -14   4       47.03       39.92      7.44 o 
  -1 -14   4       75.17       62.03      8.79 o 
   0 -14   4       16.62       21.04      7.44 o 
   1 -14   4        0.78       -6.48      6.48 o 
   2 -14   4        2.14       -1.68      5.88 o 
   3 -14   4        0.80       -5.67      5.67 o 
   4 -14   4        4.29        4.34      5.34 o 
   5 -14   4        9.08       13.28      4.78 o 
   6 -14   4        2.31        8.28      3.28 o 
  -4 -13   4       17.99       20.42      5.32 o 
  -3 -13   4        3.59        1.83      5.68 o 
  -2 -13   4       80.69       70.77      8.38 o 
  -1 -13   4       30.49       32.66      7.27 o 
   0 -13   4        3.27        2.59      6.66 o 
   1 -13   4       98.08       96.97      9.93 o 
   2 -13   4        9.19        7.58      5.99 o 
   3 -13   4       31.28       38.08      8.28 o 
   4 -13   4       17.92       18.71      7.89 o 
   5 -13   4       11.99       25.28      5.53 o 
   6 -13   4        6.68        5.27      4.88 o 
  -5 -12   4       12.91       20.78      5.73 o 
  -4 -12   4       62.88       24.78      8.86 o 
  -3 -12   4       21.17       18.69      7.61 o 
  -2 -12   4      101.18      114.41     10.22 o 
  -1 -12   4      263.05      224.69     14.13 o 
   0 -12   4       30.34       19.99      6.92 o 
   1 -12   4       85.17       67.96     10.40 o 
   2 -12   4        9.37        9.99      6.42 o 
   3 -12   4       29.10       43.27      8.29 o 
   4 -12   4       19.16        6.58      8.01 o 
   5 -12   4       22.39       29.84      6.86 o 
   6 -12   4        2.80        6.68      5.92 o 
   7 -12   4        0.73        0.38      5.06 o 
  -5 -11   4       22.12       12.53      7.09 o 
  -4 -11   4        2.57       -0.72      5.84 o 
  -3 -11   4       71.30       55.83      7.65 o 
  -2 -11   4        9.12       27.07      7.02 o 
  -1 -11   4      157.42      143.33     12.99 o 
   0 -11   4       21.00       23.92      9.12 o 
   1 -11   4      407.08      364.10     17.97 o 
   2 -11   4      161.25      134.01     11.42 o 
   3 -11   4      197.76      184.68     13.65 o 
   4 -11   4       11.94        6.96      7.56 o 
   5 -11   4       14.73       19.52      6.96 o 
   6 -11   4       12.38       11.36      7.35 o 
   7 -11   4        6.81       17.61      5.22 o 
   8 -11   4        9.13        5.86      4.36 o 
  -6 -10   4       49.49       35.60      8.35 o 
  -5 -10   4       14.97       28.01      7.35 o 
  -4 -10   4      178.21      125.13     12.34 o 
  -3 -10   4      104.42      106.80     10.82 o 
  -2 -10   4      184.95      192.16     12.35 o 
  -1 -10   4      110.78      112.95     10.72 o 
   0 -10   4      204.48      191.11     13.00 o 
   1 -10   4       62.74       80.80      8.86 o 
   2 -10   4      168.00      151.69     11.70 o 
   3 -10   4       85.72       90.73      9.80 o 
   4 -10   4        8.65       10.48      7.75 o 
   5 -10   4      139.10      148.45     13.52 o 
   6 -10   4        2.88       11.86      6.65 o 
   7 -10   4       11.33       -1.15      7.77 o 
   8 -10   4       14.69       11.12      5.67 o 
  -7  -9   4        9.16        2.50      7.20 o 
  -6  -9   4      200.80      191.47     15.59 o 
  -5  -9   4       27.67       18.40      9.48 o 
  -4  -9   4       31.92       36.94      8.08 o 
  -3  -9   4       30.45       33.28      9.11 o 
  -2  -9   4      202.06      167.53     11.56 o 
  -1  -9   4       80.05       52.64      8.99 o 
   0  -9   4      116.68      110.02      9.92 o 
   1  -9   4        3.92        3.25      6.08 o 
   2  -9   4       67.46       79.98      8.44 o 
   3  -9   4      521.09      519.16     19.64 o 
   4  -9   4      195.50      218.65     14.79 o 
   5  -9   4       13.86       23.40      7.05 o 
   6  -9   4       39.61       43.86      9.06 o 
   7  -9   4        6.01        6.35      6.35 o 
   8  -9   4       21.06        9.73      6.41 o 
   9  -9   4       29.60       27.29      5.21 o 
  -8  -8   4        5.18        4.75      5.04 o 
  -7  -8   4       17.00       28.92      7.79 o 
  -6  -8   4        9.85        9.06      7.90 o 
  -5  -8   4      193.20      185.04     14.16 o 
  -4  -8   4       56.27       60.16      8.36 o 
  -3  -8   4      412.21      346.87     16.02 o 
  -2  -8   4       71.60       58.21      7.70 o 
  -1  -8   4      141.28      137.76     10.52 o 
   0  -8   4       89.67       88.05      8.57 o 
   1  -8   4      112.09      122.87      9.41 o 
   2  -8   4      209.96      214.67     11.51 o 
   3  -8   4      419.22      428.57     17.65 o 
   4  -8   4      405.63      443.44     18.73 o 
   5  -8   4       86.68       91.08      9.86 o 
   6  -8   4      106.24      117.20     11.57 o 
   7  -8   4       50.59       56.86      8.29 o 
   8  -8   4       30.36       26.09      7.84 o 
   9  -8   4        6.56       13.13      4.64 o 
 -10  -7   4        3.67       -0.76      4.13 o 
  -9  -7   4        1.68        6.15      4.91 o 
  -8  -7   4        1.04        4.22      5.44 o 
  -7  -7   4       83.28       79.41     11.12 o 
  -6  -7   4       27.02       25.22      8.24 o 
  -5  -7   4      132.56      103.11     12.84 o 
  -4  -7   4        1.43       -2.77      6.63 o 
  -3  -7   4      147.80      112.33     10.55 o 
  -2  -7   4       53.32       45.52      7.70 o 
  -1  -7   4      894.10      821.14     20.32 o 
   0  -7   4      715.06      744.96     19.18 o 
   1  -7   4      804.19      750.38     19.41 o 
   2  -7   4       27.37       15.09      6.58 o 
   3  -7   4      922.32      923.04     23.32 o 
   4  -7   4      155.74      151.40     11.99 o 
   5  -7   4      442.47      414.76     18.46 o 
   6  -7   4      152.19      156.38     13.22 o 
   7  -7   4       67.33       79.14      9.37 o 
   8  -7   4       39.64       47.09      7.61 o 
   9  -7   4        3.88        0.47      6.19 o 
  10  -7   4        8.87       10.18      3.29 o 
 -11  -6   4       11.16        5.19      3.04 o 
 -10  -6   4       18.19        8.28      5.67 o 
  -9  -6   4       18.42       12.02      6.30 o 
  -8  -6   4       63.11       62.70      9.01 o 
  -7  -6   4       25.42       20.46      7.07 o 
  -6  -6   4      265.42      197.47     16.24 o 
  -5  -6   4      132.91      123.20     12.31 o 
  -4  -6   4      176.86      155.49     11.99 o 
  -3  -6   4      119.55       99.49      9.07 o 
  -2  -6   4      184.60      163.36     10.13 o 
  -1  -6   4      400.30      353.68     13.41 o 
   0  -6   4      394.60      399.69     13.30 o 
   1  -6   4      281.68      289.21     11.71 o 
   2  -6   4      379.30      392.25     13.40 o 
   3  -6   4      535.23      523.83     16.94 o 
   4  -6   4      422.22      421.16     16.39 o 
   5  -6   4      737.51      752.81     24.04 o 
   6  -6   4       84.50      100.22     11.38 o 
   7  -6   4      299.93      282.78     16.24 o 
   8  -6   4       30.95       41.00      7.99 o 
   9  -6   4        3.80        7.96      5.11 o 
  10  -6   4       10.43       10.54      4.37 o 
 -11  -5   4        1.87        0.29      3.41 o 
 -10  -5   4        8.02        7.72      4.97 o 
  -9  -5   4       66.60       53.73      8.92 o 
  -8  -5   4        7.29        7.12      6.90 o 
  -7  -5   4       16.69       10.08      7.95 o 
  -6  -5   4       83.01       67.58     10.46 o 
  -5  -5   4      221.67      209.51     13.58 o 
  -4  -5   4      377.03      344.71     15.42 o 
  -3  -5   4       57.34       61.09      7.79 o 
  -2  -5   4     2481.51     2277.96     32.18 o 
  -1  -5   4      348.60      323.72     11.65 o 
   0  -5   4      683.30      672.15     16.28 o 
   1  -5   4       48.37       32.47      5.48 o 
   2  -5   4      152.14      155.20      8.90 o 
   3  -5   4      503.83      540.85     16.01 o 
   4  -5   4     1262.00     1280.86     27.10 o 
   5  -5   4      331.20      312.05     15.51 o 
   6  -5   4      246.40      253.95     14.92 o 
   7  -5   4      340.75      340.81     17.50 o 
   8  -5   4       26.50       36.17      7.63 o 
   9  -5   4        5.82       10.30      6.87 o 
  10  -5   4       41.23       45.16      6.56 o 
 -11  -4   4        0.54       -3.90      3.90 o 
 -10  -4   4        7.76       10.93      5.63 o 
  -9  -4   4        4.75       16.36      5.11 o 
  -8  -4   4      273.64      235.69     15.46 o 
  -7  -4   4       85.94       93.96     10.33 o 
  -6  -4   4       69.56       74.49      8.70 o 
  -5  -4   4      305.41      308.68     15.18 o 
  -4  -4   4       23.04       21.48      6.77 o 
  -3  -4   4      270.66      294.02     12.67 o 
  -2  -4   4      445.42      386.60     13.25 o 
  -1  -4   4       74.63       76.30      6.17 o 
   0  -4   4      680.16      609.96     14.79 o 
   1  -4   4      917.77      843.39     17.11 o 
   2  -4   4     2080.84     1970.87     27.01 o 
   3  -4   4      486.81      519.83     15.10 o 
   4  -4   4      569.51      564.62     17.49 o 
   5  -4   4      271.14      298.39     14.90 o 
   6  -4   4      210.35      236.18     14.44 o 
   7  -4   4      219.61      199.84     14.85 o 
   8  -4   4       50.82       70.05      8.29 o 
   9  -4   4       75.12       72.57      8.96 o 
  10  -4   4       12.54       22.16      5.30 o 
 -11  -3   4        2.84       -2.57      4.58 o 
 -10  -3   4       21.31       22.52      6.14 o 
  -9  -3   4       10.23        2.01      6.66 o 
  -8  -3   4       12.74        1.40      7.52 o 
  -7  -3   4     1396.69     1379.69     33.43 o 
  -6  -3   4       34.61       18.74      6.63 o 
  -5  -3   4      183.53      169.71     11.34 o 
  -4  -3   4      432.63      436.02     15.14 o 
  -3  -3   4      511.46      479.49     15.55 o 
  -2  -3   4     1128.91     1007.59     20.07 o 
  -1  -3   4      846.73      697.98     15.64 o 
   0  -3   4      801.96      724.47     15.39 o 
   1  -3   4     5582.31     5503.94     42.21 o 
   2  -3   4     2384.30     2507.22     29.28 o 
   3  -3   4     1755.48     1819.28     26.90 o 
   4  -3   4      421.21      425.51     14.43 o 
   5  -3   4       26.08       28.79      6.81 o 
   6  -3   4      244.73      254.88     14.07 o 
   7  -3   4      117.47      123.95     11.52 o 
   8  -3   4       71.94       71.98      9.71 o 
   9  -3   4       53.78       65.50      8.65 o 
  10  -3   4       13.20        5.36      5.68 o 
 -11  -2   4       10.70       11.03      5.08 o 
 -10  -2   4        3.84        9.71      5.57 o 
  -9  -2   4      156.64      150.93     13.11 o 
  -8  -2   4       91.07      101.84     11.06 o 
  -7  -2   4      161.34      133.98     11.55 o 
  -6  -2   4      496.04      514.51     18.76 o 
  -5  -2   4      118.41      139.25      9.63 o 
  -4  -2   4       62.44       70.87      6.77 o 
  -3  -2   4     1845.57     1594.52     25.50 o 
  -2  -2   4      631.88      619.04     15.21 o 
  -1  -2   4      222.64      203.55      8.61 o 
   0  -2   4      192.21      200.85      8.58 o 
   1  -2   4      102.74       92.12      6.20 o 
   2  -2   4      506.90      474.74     12.85 o 
   3  -2   4     4294.00     4319.09     41.16 o 
   4  -2   4      884.78      851.70     19.95 o 
   5  -2   4     1163.62     1177.51     26.24 o 
   6  -2   4      438.44      431.00     17.75 o 
   7  -2   4      507.98      516.93     20.97 o 
   8  -2   4       71.39       63.72     10.32 o 
   9  -2   4       63.15       76.65      9.65 o 
  10  -2   4        3.51        3.72      5.14 o 
 -11  -1   4       12.36       11.94      6.12 o 
 -10  -1   4        3.38       -6.66      6.66 o 
  -9  -1   4       33.28       47.32      7.97 o 
  -8  -1   4       25.82       43.37      7.64 o 
  -7  -1   4      445.97      422.73     18.86 o 
  -6  -1   4      170.01      183.77     11.92 o 
  -5  -1   4       74.20       64.22      7.81 o 
  -4  -1   4     1261.41     1246.93     23.43 o 
  -3  -1   4      176.11      179.98      8.90 o 
  -2  -1   4      539.79      483.84     13.15 o 
  -1  -1   4      462.45      511.94     12.67 o 
   0  -1   4      935.71     1036.92     17.46 o 
   1  -1   4     2166.72     2017.88     24.51 o 
   2  -1   4     1837.67     1820.89     24.34 o 
   3  -1   4      491.66      470.02     13.69 o 
   4  -1   4      160.01      135.15      8.95 o 
   5  -1   4      250.45      251.21     12.74 o 
   6  -1   4      487.62      491.59     18.65 o 
   7  -1   4      324.87      333.25     17.20 o 
   8  -1   4      120.01      135.08     12.38 o 
   9  -1   4      102.34       94.37     10.04 o 
  10  -1   4       14.76       25.15      5.67 o 
  11  -1   4       20.96       10.34      3.95 o 
 -11   0   4        1.59        0.44      4.17 o 
 -10   0   4       12.20        5.97      4.40 o 
  -9   0   4        0.27       -5.12      5.12 o 
  -8   0   4       44.98       74.10      7.21 o 
  -7   0   4        6.51        6.79      5.58 o 
  -6   0   4      432.83      440.06     11.95 o 
  -5   0   4       41.55       33.22      4.54 o 
  -4   0   4        2.24        3.79      3.29 o 
  -3   0   4       57.53       72.72      4.47 o 
  -2   0   4     1567.96     1449.91     15.56 o 
  -1   0   4      151.93      121.82      5.19 o 
   0   0   4     3227.33     3116.07     21.68 o 
   1   0   4     3476.99     3407.94     22.79 o 
   2   0   4    11346.31    11790.48    275.41 o 
   3   0   4      872.69      874.15     13.25 o 
   4   0   4      731.89      827.86     24.40 o 
   5   0   4      151.39      150.88      7.77 o 
   6   0   4       93.75      101.91     21.55 o 
   7   0   4      215.81      230.23     11.60 o 
   8   0   4      254.61      266.44     31.39 o 
   9   0   4      116.00      109.37      8.37 o 
  10   0   4       14.62        7.80      3.96 o 
  11   0   4        4.51       -1.64      2.52 o 
 -11   1   4       12.28       17.69      5.51 o 
 -10   1   4        2.82       14.90      4.93 o 
  -9   1   4       31.91       52.90      8.06 o 
  -8   1   4       28.29       43.70      9.00 o 
  -7   1   4      439.30      409.16     19.06 o 
  -6   1   4      170.66      167.54     11.74 o 
  -5   1   4       53.76       57.25      6.95 o 
  -4   1   4     1271.91     1216.16     23.47 o 
  -3   1   4      197.76      223.51      9.77 o 
  -2   1   4      577.02      552.82     14.37 o 
  -1   1   4      560.82      623.51     14.44 o 
   0   1   4      865.26      892.96     16.62 o 
   1   1   4     2163.90     2098.28     25.56 o 
   2   1   4     1795.46     1768.14     24.60 o 
   3   1   4      499.79      483.11     14.30 o 
   4   1   4      154.79      139.59      8.76 o 
   5   1   4      247.98      231.70     12.67 o 
   6   1   4      481.86      475.74     18.51 o 
   7   1   4      312.21      326.46     17.13 o 
   8   1   4      125.06      140.54     12.67 o 
   9   1   4      106.60      106.97     10.52 o 
  10   1   4       15.58       17.10      7.16 o 
  11   1   4       22.19       22.73      3.59 o 
 -11   2   4       10.93       16.92      4.55 o 
 -10   2   4        3.98        1.67      6.03 o 
  -9   2   4      152.43      156.01     12.19 o 
  -8   2   4       86.87       90.66     10.91 o 
  -7   2   4      160.82      168.46     12.21 o 
  -6   2   4      500.52      474.09     18.76 o 
  -5   2   4      132.82      135.61      9.86 o 
  -4   2   4       50.79       41.11      7.20 o 
  -3   2   4     1873.64     1702.95     27.01 o 
  -2   2   4      544.81      543.19     14.33 o 
  -1   2   4      306.52      300.90     10.67 o 
   0   2   4      235.05      253.57      9.67 o 
   1   2   4       98.64       92.12      6.54 o 
   2   2   4      564.42      549.76     14.28 o 
   3   2   4     4285.75     4227.98     40.86 o 
   4   2   4      871.59      841.40     20.04 o 
   5   2   4     1168.91     1280.11     27.18 o 
   6   2   4      432.65      440.69     18.41 o 
   7   2   4      529.84      519.80     20.91 o 
   8   2   4       72.13       80.76     10.98 o 
   9   2   4       62.29       51.11      8.99 o 
  10   2   4        4.09        0.00      5.38 o 
 -11   3   4        3.02        1.80      4.47 o 
 -10   3   4       22.35       19.31      6.44 o 
  -9   3   4        9.73        6.53      4.76 o 
  -8   3   4       11.97       12.28      7.09 o 
  -7   3   4     1394.36     1401.05     33.69 o 
  -6   3   4       37.40       30.02      8.09 o 
  -5   3   4      232.88      221.21     12.50 o 
  -4   3   4      416.30      433.88     15.71 o 
  -3   3   4      484.66      486.51     15.36 o 
  -2   3   4     1136.96     1135.14     21.54 o 
  -1   3   4      906.11      792.28     16.97 o 
   0   3   4      878.95      868.89     17.24 o 
   1   3   4     5360.26     5439.62     42.88 o 
   2   3   4     2581.62     2816.82     31.90 o 
   3   3   4     1676.14     1748.95     26.79 o 
   4   3   4      406.10      389.20     13.87 o 
   5   3   4       39.62       50.29      7.31 o 
   6   3   4      238.66      235.07     13.80 o 
   7   3   4      112.77      133.27     11.52 o 
   8   3   4       68.76       64.04      9.94 o 
   9   3   4       51.49       45.18      8.79 o 
  10   3   4       10.63       13.80      4.22 o 
 -11   4   4        0.63        2.93      3.78 o 
 -10   4   4        7.73       13.21      4.87 o 
  -9   4   4        4.33        3.83      6.45 o 
  -8   4   4      274.18      307.56     17.03 o 
  -7   4   4       92.74      109.59     11.26 o 
  -6   4   4       77.30       76.76      9.72 o 
  -5   4   4      313.37      321.83     15.48 o 
  -4   4   4       37.71       39.14      7.59 o 
  -3   4   4      314.47      390.46     14.63 o 
  -2   4   4      419.55      359.79     13.05 o 
  -1   4   4       80.68       76.37      6.96 o 
   0   4   4      785.61      775.42     16.67 o 
   1   4   4      888.63      880.08     17.83 o 
   2   4   4     2088.44     2125.89     28.67 o 
   3   4   4      497.11      545.01     15.61 o 
   4   4   4      545.47      538.54     17.33 o 
   5   4   4      253.27      261.11     14.23 o 
   6   4   4      234.68      242.10     15.35 o 
   7   4   4      200.79      184.25     14.88 o 
   8   4   4       34.83       25.71      8.75 o 
   9   4   4       80.40       89.55     10.61 o 
  10   4   4       13.58       14.64      5.55 o 
 -11   5   4        1.86       -2.26      3.84 o 
 -10   5   4        9.54       10.37      4.85 o 
  -9   5   4       65.54       53.08      9.11 o 
  -8   5   4        5.45       13.21      7.26 o 
  -7   5   4       18.51       16.64      9.01 o 
  -6   5   4       74.08       58.20      9.89 o 
  -5   5   4      223.77      278.54     14.68 o 
  -4   5   4      402.43      451.08     18.11 o 
  -3   5   4       44.15       64.16      7.44 o 
  -2   5   4     2465.39     2541.75     34.53 o 
  -1   5   4      375.21      376.56     12.79 o 
   0   5   4      777.53      816.82     17.78 o 
   1   5   4       44.79       39.98      6.22 o 
   2   5   4      193.00      219.49     10.16 o 
   3   5   4      502.37      493.01     15.56 o 
   4   5   4     1228.92     1227.12     26.62 o 
   5   5   4      316.12      291.36     15.36 o 
   6   5   4      270.64      287.15     16.18 o 
   7   5   4      317.41      311.66     17.30 o 
   8   5   4       28.28       23.19      9.02 o 
   9   5   4        4.84        3.54      6.45 o 
  10   5   4       41.24       26.18      6.22 o 
 -11   6   4       10.84        8.53      3.30 o 
 -10   6   4       17.55       24.27      5.16 o 
  -9   6   4       17.02        8.80      6.18 o 
  -8   6   4       64.10       64.71      9.57 o 
  -7   6   4       23.56       19.80      8.62 o 
  -6   6   4      259.69      280.72     16.94 o 
  -5   6   4      123.51      128.95     12.78 o 
  -4   6   4      170.25      180.44     12.74 o 
  -3   6   4      141.72      143.74     10.97 o 
  -2   6   4      153.39      151.67      9.89 o 
  -1   6   4      402.32      392.76     14.16 o 
   0   6   4      434.59      454.38     14.26 o 
   1   6   4      286.08      317.51     12.67 o 
   2   6   4      432.36      451.64     15.21 o 
   3   6   4      517.94      481.77     17.07 o 
   4   6   4      444.51      436.27     16.85 o 
   5   6   4      737.61      721.02     23.74 o 
   6   6   4       92.54      115.93     12.06 o 
   7   6   4      324.31      307.30     18.34 o 
   8   6   4       25.29       21.79      7.52 o 
   9   6   4        4.10       13.65      5.38 o 
  10   6   4        9.38        8.48      4.71 o 
 -10   7   4        3.69       -0.37      4.80 o 
  -9   7   4        2.14       -1.64      5.26 o 
  -8   7   4        0.91        1.37      6.36 o 
  -7   7   4       83.02       94.16     12.31 o 
  -6   7   4       26.54       38.87      9.18 o 
  -5   7   4      137.90      131.59     13.46 o 
  -4   7   4        1.78        2.13      5.28 o 
  -3   7   4      145.98      157.94     11.39 o 
  -2   7   4       59.98       62.93      8.02 o 
  -1   7   4      883.68      900.03     21.70 o 
   0   7   4      740.25      797.99     20.04 o 
   1   7   4      803.65      770.52     20.03 o 
   2   7   4       34.64       37.23      6.92 o 
   3   7   4      874.13      882.92     23.44 o 
   4   7   4      158.70      150.72     11.81 o 
   5   7   4      451.21      447.37     19.43 o 
   6   7   4      128.67      123.51     12.14 o 
   7   7   4       62.62       65.62      9.37 o 
   8   7   4       44.44       47.84      8.72 o 
   9   7   4        2.66        2.94      5.76 o 
  10   7   4        9.95        4.03      3.81 o 
 -10   8   4        5.96       11.64      3.78 o 
  -9   8   4        1.03       -3.46      4.81 o 
  -8   8   4        5.78        2.65      5.78 o 
  -7   8   4       18.55        8.30      9.47 o 
  -6   8   4       12.67        6.38      8.39 o 
  -5   8   4      184.42      223.29     17.27 o 
  -4   8   4       55.68       57.93     10.23 o 
  -3   8   4      450.51      425.70     18.22 o 
  -2   8   4       76.44       88.44      8.74 o 
  -1   8   4      136.52      118.10     10.65 o 
   0   8   4      103.56      109.43      9.06 o 
   1   8   4      131.19      137.38     10.64 o 
   2   8   4      225.70      248.32     13.28 o 
   3   8   4      402.31      428.64     17.49 o 
   4   8   4      377.70      384.25     18.69 o 
   5   8   4      102.82       85.13     12.01 o 
   6   8   4       92.53      111.87     12.02 o 
   7   8   4       45.70       62.03      9.01 o 
   8   8   4       29.26       36.42      7.90 o 
   9   8   4        7.08        9.71      5.05 o 
 -10   9   4        1.96        4.38      2.66 o 
  -9   9   4       21.18       24.04      5.50 o 
  -8   9   4        0.03        0.63      5.96 o 
  -7   9   4        8.80        5.70      7.23 o 
  -6   9   4      203.85      263.13     18.12 o 
  -5   9   4       24.48       29.06      9.03 o 
  -4   9   4       42.58       57.21      9.53 o 
  -3   9   4       25.43       33.46      7.02 o 
  -2   9   4      239.91      249.03     14.23 o 
  -1   9   4       89.28       79.71      9.17 o 
   0   9   4      123.10      119.89      9.81 o 
   1   9   4        1.76       -6.66      6.66 o 
   2   9   4       77.45       78.15     10.72 o 
   3   9   4      521.92      541.46     20.62 o 
   4   9   4      173.84      189.67     13.19 o 
   5   9   4       14.11       18.64      8.48 o 
   6   9   4       51.61       52.90     10.26 o 
   7   9   4        5.85       11.77      7.16 o 
   8   9   4       22.68       28.46      6.45 o 
   9   9   4       30.78       21.33      5.21 o 
  -9  10   4        3.46        7.40      3.71 o 
  -8  10   4        3.45        8.01      5.84 o 
  -7  10   4       14.62       26.54      7.57 o 
  -6  10   4       51.97       84.96     11.14 o 
  -5  10   4       14.76       21.32      8.14 o 
  -4  10   4      161.13      159.99     12.19 o 
  -3  10   4       99.28      108.13     11.94 o 
  -2  10   4      173.97      206.12     13.47 o 
  -1  10   4      117.28      121.53     11.60 o 
   0  10   4      222.10      213.21     13.71 o 
   1  10   4       55.86       81.24      9.27 o 
   2  10   4      172.98      166.23     13.31 o 
   3  10   4       88.98       87.87     10.41 o 
   4  10   4        5.86        1.41      6.77 o 
   5  10   4      134.04      149.38     13.43 o 
   6  10   4        3.10        0.00      7.61 o 
   7  10   4       14.91       26.53      7.43 o 
   8  10   4       12.82       13.66      6.21 o 
  -9  11   4        1.40        8.24      3.05 o 
  -8  11   4        5.19        5.90      4.97 o 
  -7  11   4        4.34       14.54      6.89 o 
  -6  11   4       62.97       57.64     10.80 o 
  -5  11   4       22.94       20.45      7.29 o 
  -4  11   4        2.44        5.94      6.89 o 
  -3  11   4       68.04       80.58      9.48 o 
  -2  11   4       11.60       11.77      8.28 o 
  -1  11   4      144.03      143.98     12.88 o 
   0  11   4       18.62       28.98      7.65 o 
   1  11   4      424.57      428.21     19.43 o 
   2  11   4      169.97      164.76     13.06 o 
   3  11   4      177.54      182.18     14.30 o 
   4  11   4       10.47        9.86      7.38 o 
   5  11   4       15.99        6.81      7.39 o 
   6  11   4       14.63       21.55      7.36 o 
   7  11   4        7.24       17.63      5.35 o 
   8  11   4        7.95       -1.68      5.00 o 
  -8  12   4        3.11        6.42      4.32 o 
  -7  12   4        4.66       10.42      5.56 o 
  -6  12   4        3.54        2.59      6.28 o 
  -5  12   4       14.26       23.58      6.14 o 
  -4  12   4       65.32       51.51     10.16 o 
  -3  12   4       17.19       10.27      7.21 o 
  -2  12   4       99.25      107.49     12.11 o 
  -1  12   4      281.06      284.83     16.15 o 
   0  12   4       29.53       15.93      7.80 o 
   1  12   4       85.22       90.67     10.37 o 
   2  12   4        8.57        0.00      7.42 o 
   3  12   4       27.02       38.93      8.22 o 
   4  12   4       16.01        9.98      7.90 o 
   5  12   4       19.91       25.86      7.39 o 
   6  12   4        2.47       -2.65      6.10 o 
   7  12   4        1.07        3.15      4.56 o 
  -7  13   4        0.39        1.16      4.28 o 
  -6  13   4        0.48        2.46      4.64 o 
  -5  13   4        4.75        9.39      5.21 o 
  -4  13   4       17.92       22.74      6.28 o 
  -3  13   4        3.59        5.62      5.83 o 
  -2  13   4       83.60      101.14     10.75 o 
  -1  13   4       27.56       31.37      8.78 o 
   0  13   4        2.85       -4.51      7.37 o 
   1  13   4      103.81      114.27     10.51 o 
   2  13   4        9.78       -5.28      8.95 o 
   3  13   4       34.86       33.35      9.11 o 
   4  13   4       15.66       17.74      7.66 o 
   5  13   4       10.70       28.69      5.88 o 
   6  13   4        6.69        4.17      5.37 o 
  -6  14   4        7.34        6.42      4.62 o 
  -5  14   4        9.60        3.37      4.76 o 
  -4  14   4       14.10       11.17      5.16 o 
  -3  14   4        2.34       -1.06      5.33 o 
  -2  14   4       46.25       50.28      8.07 o 
  -1  14   4       74.54       81.42      9.00 o 
   0  14   4       16.97       34.94      6.54 o 
   1  14   4        0.95        0.30      4.91 o 
   2  14   4        1.21        4.66      5.77 o 
   3  14   4        0.82        2.75      5.69 o 
   4  14   4        4.92       -6.82      6.82 o 
   5  14   4        8.92        7.73      5.00 o 
   6  14   4        2.56        0.28      3.45 o 
  -5  15   4        9.45        3.69      3.94 o 
  -4  15   4        2.60        1.44      5.18 o 
  -3  15   4        6.09        3.74      4.83 o 
  -2  15   4        9.67       -1.40      5.66 o 
  -1  15   4       11.91       16.30      5.34 o 
   0  15   4       15.65        4.35      6.65 o 
   1  15   4       15.42       29.06      5.51 o 
   2  15   4        0.87       -3.30      5.76 o 
   3  15   4        2.06       -3.02      5.15 o 
   4  15   4       21.49       16.98      5.44 o 
   5  15   4        2.65        1.77      3.98 o 
  -4  16   4        4.70        2.64      3.36 o 
  -3  16   4        1.54        5.96      3.71 o 
  -2  16   4        4.46        1.34      4.25 o 
  -1  16   4       13.35       20.81      4.69 o 
   0  16   4        0.82       -2.88      4.38 o 
   1  16   4       10.41        7.99      4.33 o 
   2  16   4        1.43        1.69      4.36 o 
   3  16   4        7.30        8.33      3.58 o 
  -3 -16   5        9.89        3.55      2.88 o 
  -2 -16   5        0.19        1.02      3.05 o 
  -1 -16   5        6.74        3.11      3.65 o 
   0 -16   5        0.28        4.94      3.54 o 
   1 -16   5        5.05        3.61      3.80 o 
   2 -16   5        1.95        0.23      3.24 o 
  -4 -15   5       16.86        3.26      3.90 o 
  -3 -15   5        4.09        9.93      3.33 o 
  -2 -15   5        7.18        5.16      4.47 o 
  -1 -15   5        4.37        5.03      5.03 o 
   0 -15   5       28.31       19.70      5.62 o 
   1 -15   5        7.47        5.87      4.52 o 
   2 -15   5        7.77        0.38      4.70 o 
   3 -15   5        4.72        3.60      4.15 o 
   4 -15   5        2.88       12.01      3.61 o 
  -4 -14   5       31.29       20.47      4.63 o 
  -3 -14   5        9.49        0.97      5.21 o 
  -2 -14   5        7.51        9.89      5.58 o 
  -1 -14   5        1.94        1.62      5.37 o 
   0 -14   5        3.35       13.10      5.34 o 
   1 -14   5        0.86        3.77      5.47 o 
   2 -14   5       21.08       25.23      5.71 o 
   3 -14   5        0.08        6.94      4.60 o 
   4 -14   5        2.99        1.18      4.48 o 
   5 -14   5        0.53       -4.00      4.00 o 
  -5 -13   5        1.76        4.12      4.06 o 
  -4 -13   5        9.25       11.86      5.78 o 
  -3 -13   5        7.10        5.39      6.47 o 
  -2 -13   5       21.03       31.56      6.86 o 
  -1 -13   5       16.71       19.66      6.80 o 
   0 -13   5       18.08        3.83      8.12 o 
   1 -13   5        5.55       12.65      6.45 o 
   2 -13   5       14.15       17.47      7.78 o 
   3 -13   5       23.35       19.36      5.52 o 
   4 -13   5       11.73        2.60      6.46 o 
   5 -13   5        1.88        6.35      5.13 o 
   6 -13   5        4.41        0.87      3.84 o 
  -5 -12   5       13.88        8.30      5.45 o 
  -4 -12   5       64.32       35.25      8.25 o 
  -3 -12   5       22.89       15.83      7.88 o 
  -2 -12   5        8.99        2.76      4.65 o 
  -1 -12   5       55.34       66.56      8.83 o 
   0 -12   5       18.38       13.17      8.17 o 
   1 -12   5       19.93       24.88      7.38 o 
   2 -12   5        1.89        0.00      4.85 o 
   3 -12   5        0.46       -6.22      6.22 o 
   4 -12   5       20.00       25.37      7.40 o 
   5 -12   5        3.59        7.53      5.80 o 
   6 -12   5       17.80       16.52      5.32 o 
   7 -12   5        9.59       11.80      3.64 o 
  -6 -11   5        5.35       -0.68      6.67 o 
  -5 -11   5        9.16        3.73      7.28 o 
  -4 -11   5       31.50       34.55      8.56 o 
  -3 -11   5       85.42       77.49     10.69 o 
  -2 -11   5       48.39       24.61      9.32 o 
  -1 -11   5      100.69       83.35     10.25 o 
   0 -11   5      193.80      192.09     14.75 o 
   1 -11   5      179.58      187.03     13.07 o 
   2 -11   5       48.31       46.05     10.54 o 
   3 -11   5       89.57       58.49     10.51 o 
   4 -11   5        7.00       -0.69      8.04 o 
   5 -11   5        1.59       -3.79      5.79 o 
   6 -11   5       11.13       17.07      5.87 o 
   7 -11   5        4.98       10.60      4.60 o 
  -6 -10   5      123.46       92.96     11.61 o 
  -5 -10   5        8.72        8.95      6.56 o 
  -4 -10   5      174.86      150.04     12.64 o 
  -3 -10   5       33.49       25.87      7.14 o 
  -2 -10   5       52.82       45.58     10.41 o 
  -1 -10   5       60.99       52.48      8.99 o 
   0 -10   5      181.73      147.47     13.47 o 
   1 -10   5       22.32       12.90      9.28 o 
   2 -10   5       92.98       63.13     11.17 o 
   3 -10   5       44.35       46.71      8.84 o 
   4 -10   5       38.98       36.87      9.78 o 
   5 -10   5       21.46       29.20      8.69 o 
   6 -10   5        5.07       13.87      6.24 o 
   7 -10   5        8.44        7.13      5.14 o 
   8 -10   5        7.48        8.84      3.87 o 
  -7  -9   5       31.98       24.80      7.90 o 
  -6  -9   5       37.43       17.76      8.16 o 
  -5  -9   5       25.47       24.57      8.51 o 
  -4  -9   5       39.44       26.96      9.45 o 
  -3  -9   5       16.79        9.59      6.81 o 
  -2  -9   5      121.09       99.27     10.65 o 
  -1  -9   5       75.38       77.08     10.08 o 
   0  -9   5       46.12       39.58      9.56 o 
   1  -9   5      246.33      202.66     13.30 o 
   2  -9   5        0.86        1.33      7.50 o 
   3  -9   5       72.71       54.70      9.77 o 
   4  -9   5      141.82      137.19     12.68 o 
   5  -9   5       86.29      110.09     10.89 o 
   6  -9   5       96.46       81.08     11.30 o 
   7  -9   5        1.64       11.15      6.00 o 
   8  -9   5        6.06       -4.40      5.02 o 
  -9  -8   5        5.50        6.11      5.30 o 
  -8  -8   5        3.91       15.86      5.37 o 
  -7  -8   5       24.33       17.14      7.07 o 
  -6  -8   5       88.89       68.72     10.79 o 
  -5  -8   5       75.30       59.22     10.90 o 
  -4  -8   5       93.48       94.06     11.38 o 
  -3  -8   5       37.01       39.44      7.97 o 
  -2  -8   5      134.53      136.77     11.79 o 
  -1  -8   5       99.00      102.74     10.02 o 
   0  -8   5      116.37      126.62     10.09 o 
   1  -8   5      652.91      600.85     20.60 o 
   2  -8   5      410.86      356.37     17.30 o 
   3  -8   5      134.92      117.24     11.60 o 
   4  -8   5       23.33       23.49      8.27 o 
   5  -8   5      170.48      181.90     14.14 o 
   6  -8   5       18.66       26.75      7.75 o 
   7  -8   5       45.44       39.87      8.17 o 
   8  -8   5        0.64        1.44      5.56 o 
   9  -8   5        0.06        0.00      3.85 o 
 -10  -7   5        2.04       -2.98      4.17 o 
  -9  -7   5        0.48       -1.59      5.11 o 
  -8  -7   5        0.24       -6.33      7.00 o 
  -7  -7   5       31.92       47.92      9.64 o 
  -6  -7   5       37.01       56.72      9.28 o 
  -5  -7   5       54.88       51.84     10.38 o 
  -4  -7   5      110.52      129.20     12.19 o 
  -3  -7   5       79.75       78.42     10.38 o 
  -2  -7   5      332.97      364.04     16.11 o 
  -1  -7   5      203.58      166.62     11.67 o 
   0  -7   5      157.62      146.37     11.46 o 
   1  -7   5      968.74      871.14     22.97 o 
   2  -7   5      408.18      385.55     16.69 o 
   3  -7   5      171.22      129.98     11.90 o 
   4  -7   5       52.63       40.26      9.13 o 
   5  -7   5      131.43      137.10     13.17 o 
   6  -7   5      194.82      216.75     14.39 o 
   7  -7   5        3.35        3.35      6.33 o 
   8  -7   5       63.40       68.93      8.73 o 
   9  -7   5       21.14       20.45      5.31 o 
 -10  -6   5       65.38       37.49      7.03 o 
  -9  -6   5        0.36       -2.89      4.73 o 
  -8  -6   5        2.38       -7.72      7.72 o 
  -7  -6   5       36.01       30.84      8.74 o 
  -6  -6   5      129.06      121.80     13.30 o 
  -5  -6   5      218.32      192.53     15.30 o 
  -4  -6   5       70.95       69.59      9.89 o 
  -3  -6   5      482.30      409.36     17.31 o 
  -2  -6   5      109.07       81.16     10.15 o 
  -1  -6   5      242.90      218.25     12.02 o 
   0  -6   5      511.03      478.39     16.55 o 
   1  -6   5       38.66       33.76      6.92 o 
   2  -6   5      381.25      421.99     16.26 o 
   3  -6   5      237.32      212.51     14.09 o 
   4  -6   5      275.12      249.17     15.22 o 
   5  -6   5      417.79      450.52     19.74 o 
   6  -6   5      196.77      219.17     14.49 o 
   7  -6   5       51.20       61.13      8.69 o 
   8  -6   5       49.56       47.45      7.87 o 
   9  -6   5       23.92       24.84      5.91 o 
 -11  -5   5       16.55       10.34      3.35 o 
 -10  -5   5       23.74       20.23      5.24 o 
  -9  -5   5       60.98       35.06      9.23 o 
  -8  -5   5       60.99       48.82      9.41 o 
  -7  -5   5       29.01       27.68      9.05 o 
  -6  -5   5      108.61       87.85     11.63 o 
  -5  -5   5       26.77       33.05      9.26 o 
  -4  -5   5      383.29      394.94     17.43 o 
  -3  -5   5      154.84      139.58     10.80 o 
  -2  -5   5      487.00      402.24     15.92 o 
  -1  -5   5      344.02      336.62     13.90 o 
   0  -5   5     1202.65     1177.87     24.58 o 
   1  -5   5       35.11       37.89      5.68 o 
   2  -5   5      550.55      553.57     17.91 o 
   3  -5   5      416.08      378.15     16.29 o 
   4  -5   5     1066.34     1025.37     26.83 o 
   5  -5   5      356.08      365.58     18.08 o 
   6  -5   5       66.58       72.24     10.58 o 
   7  -5   5       49.24       46.87      8.98 o 
   8  -5   5        6.05        8.20      6.22 o 
   9  -5   5       15.88       11.28      5.40 o 
  10  -5   5        2.43        6.99      3.04 o 
 -11  -4   5        2.77       -0.55      3.49 o 
 -10  -4   5       29.25       29.25      5.89 o 
  -9  -4   5       10.30        3.21      6.64 o 
  -8  -4   5       69.18       50.42     10.17 o 
  -7  -4   5       29.35       34.48      9.10 o 
  -6  -4   5      151.60      163.44     12.84 o 
  -5  -4   5       37.42       56.97      9.40 o 
  -4  -4   5      193.91      206.13     13.44 o 
  -3  -4   5       10.64        4.12      6.09 o 
  -2  -4   5       10.02       10.07      6.11 o 
  -1  -4   5      496.33      450.87     15.03 o 
   0  -4   5     2585.90     2354.22     32.83 o 
   1  -4   5      988.39      932.70     20.99 o 
   2  -4   5     1087.37     1087.17     23.53 o 
   3  -4   5      570.91      573.19     18.43 o 
   4  -4   5      146.23      156.18     11.97 o 
   5  -4   5      207.44      230.71     14.86 o 
   6  -4   5       34.72       30.55      7.97 o 
   7  -4   5       41.26       53.98      9.51 o 
   8  -4   5       77.20       74.95      9.53 o 
   9  -4   5       34.26       29.38      6.64 o 
  10  -4   5       14.40       13.59      3.94 o 
 -11  -3   5        0.02        5.31      3.74 o 
 -10  -3   5       43.41       33.71      7.61 o 
  -9  -3   5       48.39       60.27      8.76 o 
  -8  -3   5      140.00      120.55     13.33 o 
  -7  -3   5       19.65       25.88      7.43 o 
  -6  -3   5        2.71        7.60      6.73 o 
  -5  -3   5      339.99      341.98     17.28 o 
  -4  -3   5      158.89      159.98     11.90 o 
  -3  -3   5       97.20      102.51      9.86 o 
  -2  -3   5       51.52       48.58      7.67 o 
  -1  -3   5     1861.48     1864.00     28.40 o 
   0  -3   5      808.42      770.90     18.38 o 
   1  -3   5     2372.11     2289.55     31.28 o 
   2  -3   5     1379.04     1274.65     24.51 o 
   3  -3   5      724.45      712.50     20.00 o 
   4  -3   5      647.77      618.18     20.40 o 
   5  -3   5      423.20      456.42     19.11 o 
   6  -3   5      346.88      331.96     17.42 o 
   7  -3   5      338.06      341.57     18.19 o 
   8  -3   5      128.11      133.79     11.10 o 
   9  -3   5       16.58       21.33      5.64 o 
  10  -3   5       20.20       15.80      4.91 o 
 -11  -2   5        5.13        6.11      3.99 o 
 -10  -2   5        0.91        2.14      5.79 o 
  -9  -2   5        2.63       16.21      6.82 o 
  -8  -2   5      133.18      150.60     13.37 o 
  -7  -2   5       29.81       40.90     10.17 o 
  -6  -2   5       89.16      104.89     10.28 o 
  -5  -2   5      379.16      423.58     17.49 o 
  -4  -2   5       96.27       77.73      8.88 o 
  -3  -2   5     2332.26     2316.13     34.47 o 
  -2  -2   5      906.32      827.77     19.57 o 
  -1  -2   5     3527.93     3487.58     38.07 o 
   0  -2   5     1573.16     1584.39     25.22 o 
   1  -2   5      230.73      235.40     10.67 o 
   2  -2   5      166.28      169.01      9.68 o 
   3  -2   5      608.73      568.68     17.97 o 
   4  -2   5     1009.72     1000.54     25.11 o 
   5  -2   5      661.83      657.66     22.06 o 
   6  -2   5      305.32      294.33     17.06 o 
   7  -2   5       49.98       46.13      8.88 o 
   8  -2   5       38.04       31.53      8.17 o 
   9  -2   5        5.75        4.95      5.13 o 
  10  -2   5       43.09       44.99      6.05 o 
 -11  -1   5        5.33        2.50      4.56 o 
 -10  -1   5       22.39       23.57      6.74 o 
  -9  -1   5       24.29       30.08      8.43 o 
  -8  -1   5       84.95       71.04     10.79 o 
  -7  -1   5       23.58       28.10      8.19 o 
  -6  -1   5       70.85       61.76      9.63 o 
  -5  -1   5      162.94      165.67     11.36 o 
  -4  -1   5      105.36       88.16      8.58 o 
  -3  -1   5      560.88      584.87     17.39 o 
  -2  -1   5      880.84      902.19     19.97 o 
  -1  -1   5     2177.37     2141.02     29.30 o 
   0  -1   5      434.59      422.43     13.39 o 
   1  -1   5      709.76      624.06     16.10 o 
   2  -1   5      196.04      195.84      9.70 o 
   3  -1   5      467.23      401.65     15.00 o 
   4  -1   5     2187.99     2240.89     36.72 o 
   5  -1   5      770.17      764.31     23.40 o 
   6  -1   5      194.29      196.57     14.49 o 
   7  -1   5      170.13      169.88     13.26 o 
   8  -1   5       79.29       62.81     10.45 o 
   9  -1   5       23.06       27.96      6.62 o 
  10  -1   5       13.62       19.62      4.17 o 
 -11   0   5        1.11       -2.23      3.95 o 
 -10   0   5        3.73        6.09      4.30 o 
  -9   0   5        8.26       17.23      4.89 o 
  -8   0   5       32.92       28.83      7.55 o 
  -7   0   5        1.79        0.38      4.52 o 
  -6   0   5      233.33      241.41     10.35 o 
  -5   0   5       39.25       36.58      5.37 o 
  -4   0   5      163.65      196.71      7.90 o 
  -3   0   5      154.93      137.99      6.87 o 
  -2   0   5       28.46       18.56      3.95 o 
  -1   0   5      967.34     1020.03     14.51 o 
   0   0   5     6803.27     7127.82    143.30 o 
   1   0   5     1553.53     1425.88     17.06 o 
   2   0   5     3775.78     3951.97     46.12 o 
   3   0   5      828.88      746.55     14.11 o 
   4   0   5      360.83      386.37     11.51 o 
   5   0   5       15.47       13.62      5.56 o 
   6   0   5      371.23      369.72     13.51 o 
   7   0   5      283.46      281.53     11.80 o 
   8   0   5       33.93       45.96      6.19 o 
   9   0   5       21.76       25.73      5.15 o 
  10   0   5       10.94        1.51      3.15 o 
 -11   1   5        5.41        8.03      4.34 o 
 -10   1   5       23.35       28.91      6.42 o 
  -9   1   5       23.71       39.39      7.64 o 
  -8   1   5       86.56       82.25     10.39 o 
  -7   1   5       27.51       19.77      9.10 o 
  -6   1   5       63.24       58.85      9.58 o 
  -5   1   5      177.53      182.87     12.82 o 
  -4   1   5       70.37       53.04      8.10 o 
  -3   1   5      606.89      635.32     18.48 o 
  -2   1   5      892.55      887.16     20.08 o 
  -1   1   5     2087.88     2183.98     30.19 o 
   0   1   5      526.28      545.02     15.59 o 
   1   1   5      679.19      664.35     16.93 o 
   2   1   5      139.29      135.85      8.96 o 
   3   1   5      435.17      385.01     14.30 o 
   4   1   5     2244.10     2332.19     37.65 o 
   5   1   5      736.73      742.96     23.20 o 
   6   1   5      192.82      194.48     14.75 o 
   7   1   5      182.01      162.12     14.05 o 
   8   1   5       65.20       41.22      9.95 o 
   9   1   5       18.89       21.31      6.79 o 
  10   1   5       12.72       13.10      4.75 o 
 -11   2   5        4.63        2.65      4.40 o 
 -10   2   5        0.96       -7.01      7.01 o 
  -9   2   5        3.91       26.37      5.27 o 
  -8   2   5      138.35      150.65     13.15 o 
  -7   2   5       29.26       44.70      9.89 o 
  -6   2   5       89.11       78.88     11.35 o 
  -5   2   5      381.66      441.64     18.07 o 
  -4   2   5       91.09       73.35      9.69 o 
  -3   2   5     2335.48     2430.18     36.31 o 
  -2   2   5      904.34      917.78     20.82 o 
  -1   2   5     3453.83     3605.90     39.79 o 
   0   2   5     1584.96     1715.66     26.67 o 
   1   2   5      243.03      275.43     11.36 o 
   2   2   5      148.05      145.41      9.71 o 
   3   2   5      601.81      527.78     17.03 o 
   4   2   5      997.15      954.58     24.57 o 
   5   2   5      699.89      667.72     22.52 o 
   6   2   5      335.24      336.49     17.96 o 
   7   2   5       38.11       41.47      8.09 o 
   8   2   5       34.61       26.82      7.80 o 
   9   2   5        4.65       12.46      6.46 o 
  10   2   5       43.35       33.30      5.97 o 
 -11   3   5        0.01       -3.95      3.95 o 
 -10   3   5       42.57       47.89      8.01 o 
  -9   3   5       49.15       57.55      9.21 o 
  -8   3   5      139.31      125.65     13.24 o 
  -7   3   5       19.75       17.83      8.54 o 
  -6   3   5        3.74       13.19      6.84 o 
  -5   3   5      331.48      397.42     18.52 o 
  -4   3   5      166.07      202.99     12.88 o 
  -3   3   5       80.31       90.23      9.51 o 
  -2   3   5       48.32       49.38      8.28 o 
  -1   3   5     1844.88     1962.07     30.36 o 
   0   3   5      770.53      814.26     19.21 o 
   1   3   5     2380.74     2383.37     32.81 o 
   2   3   5     1300.95     1218.29     24.65 o 
   3   3   5      736.33      720.00     20.11 o 
   4   3   5      621.23      589.80     19.95 o 
   5   3   5      407.22      421.15     17.87 o 
   6   3   5      357.24      364.01     18.62 o 
   7   3   5      331.80      347.18     18.08 o 
   8   3   5      137.50      131.51     11.99 o 
   9   3   5       17.56       20.32      6.88 o 
  10   3   5       22.66       18.31      4.98 o 
 -11   4   5        2.58       -2.70      3.46 o 
 -10   4   5       29.81       35.11      6.64 o 
  -9   4   5       10.85       11.28      6.69 o 
  -8   4   5       70.81       58.65     10.11 o 
  -7   4   5       25.93       52.35      8.91 o 
  -6   4   5      155.26      193.71     14.18 o 
  -5   4   5       28.28       35.43      8.12 o 
  -4   4   5      193.71      217.25     13.70 o 
  -3   4   5        9.73       17.94      6.29 o 
  -2   4   5       16.16       34.74      6.93 o 
  -1   4   5      579.09      593.14     17.82 o 
   0   4   5     2512.21     2358.46     33.81 o 
   1   4   5     1030.08     1046.72     22.36 o 
   2   4   5     1036.98     1009.24     23.48 o 
   3   4   5      582.21      564.58     18.66 o 
   4   4   5      161.02      173.79     12.40 o 
   5   4   5      201.08      230.59     15.05 o 
   6   4   5       48.93       36.04      9.56 o 
   7   4   5       46.68       61.60     10.36 o 
   8   4   5       79.74       91.40      9.74 o 
   9   4   5       28.98       33.39      7.30 o 
  10   4   5       13.43        8.52      3.92 o 
 -11   5   5       16.56        9.20      3.24 o 
 -10   5   5       23.26       31.34      5.48 o 
  -9   5   5       61.90       57.67      9.42 o 
  -8   5   5       61.44       65.01     10.32 o 
  -7   5   5       27.84       40.52      8.59 o 
  -6   5   5      100.81       74.09     11.37 o 
  -5   5   5       27.88       45.02      9.76 o 
  -4   5   5      358.73      421.31     18.93 o 
  -3   5   5      171.80      208.75     12.42 o 
  -2   5   5      500.32      461.22     17.08 o 
  -1   5   5      361.30      371.92     14.59 o 
   0   5   5     1109.02     1134.39     24.14 o 
   1   5   5       27.54       20.02      7.10 o 
   2   5   5      559.00      564.85     18.14 o 
   3   5   5      412.37      434.84     17.65 o 
   4   5   5     1093.47     1132.84     28.46 o 
   5   5   5      298.55      312.66     17.00 o 
   6   5   5       91.36       86.48     11.31 o 
   7   5   5       56.26       56.44      8.66 o 
   8   5   5        7.83       -3.25      6.97 o 
   9   5   5       15.59       13.55      6.35 o 
  10   5   5        3.17        2.06      3.47 o 
 -10   6   5       66.68       57.97      7.01 o 
  -9   6   5        0.27       -1.13      6.13 o 
  -8   6   5        1.90       -2.85      6.60 o 
  -7   6   5       37.42       43.22      9.12 o 
  -6   6   5      128.15      124.07     14.03 o 
  -5   6   5      222.09      271.97     16.38 o 
  -4   6   5       73.77       69.96      9.79 o 
  -3   6   5      487.55      490.19     18.88 o 
  -2   6   5       89.89       93.83      9.96 o 
  -1   6   5      241.16      231.75     12.89 o 
   0   6   5      512.20      494.70     17.07 o 
   1   6   5       28.20       27.99      7.41 o 
   2   6   5      355.18      408.77     16.73 o 
   3   6   5      268.30      275.98     15.15 o 
   4   6   5      229.80      247.94     15.05 o 
   5   6   5      429.93      424.67     20.56 o 
   6   6   5      180.44      146.86     13.99 o 
   7   6   5       43.21       50.64      8.25 o 
   8   6   5       51.28       61.08      8.42 o 
   9   6   5       21.73        9.53      6.16 o 
 -10   7   5        1.96        7.11      3.93 o 
  -9   7   5        0.69       -6.08      6.08 o 
  -8   7   5        0.19       -6.18      6.62 o 
  -7   7   5       31.64       44.00      9.72 o 
  -6   7   5       40.39       46.47      9.81 o 
  -5   7   5       55.44       64.49     10.91 o 
  -4   7   5      113.29      136.24     12.61 o 
  -3   7   5       91.32      119.97     11.24 o 
  -2   7   5      343.35      403.29     17.65 o 
  -1   7   5      194.35      178.38     13.02 o 
   0   7   5      165.09      189.72     11.05 o 
   1   7   5      919.65      902.45     24.25 o 
   2   7   5      391.03      419.80     17.84 o 
   3   7   5      179.15      174.97     13.02 o 
   4   7   5       54.81       55.89      9.78 o 
   5   7   5      131.94      145.27     11.82 o 
   6   7   5      209.05      213.02     14.96 o 
   7   7   5        1.13       -4.84      7.72 o 
   8   7   5       67.70       70.99      9.10 o 
   9   7   5       21.11       10.34      5.77 o 
 -10   8   5        4.60        1.02      3.61 o 
  -9   8   5        6.43        2.75      5.16 o 
  -8   8   5        4.42       17.42      5.80 o 
  -7   8   5       23.46       11.48      9.49 o 
  -6   8   5       84.57       95.61     13.01 o 
  -5   8   5       72.92       83.30     12.55 o 
  -4   8   5       95.48      127.29     12.97 o 
  -3   8   5       31.52       26.73      8.33 o 
  -2   8   5      139.54      153.55     12.02 o 
  -1   8   5       84.28       69.66      9.87 o 
   0   8   5      106.74      102.24     10.71 o 
   1   8   5      659.03      717.33     22.72 o 
   2   8   5      384.80      417.34     18.03 o 
   3   8   5      149.61      169.21     12.94 o 
   4   8   5       34.96       28.79      8.76 o 
   5   8   5      161.98      171.20     14.55 o 
   7   8   5       52.21       60.95      8.44 o 
   8   8   5        0.14        7.89      5.08 o 
   9   8   5        0.02       -0.29      3.55 o 
  -9   9   5        6.61        2.31      4.99 o 
  -8   9   5       23.18       28.25      7.49 o 
  -7   9   5       31.14       38.66     10.09 o 
  -6   9   5       35.81       26.35     10.24 o 
  -5   9   5       25.66       22.14      9.17 o 
  -4   9   5       43.71       52.85     11.24 o 
  -3   9   5       18.91        5.30      8.53 o 
  -2   9   5      106.70      103.22     11.78 o 
  -1   9   5       65.52       78.96     10.87 o 
   0   9   5       38.13       27.15      8.38 o 
   1   9   5      250.49      235.07     14.63 o 
   2   9   5        1.66       -5.54      7.70 o 
   3   9   5       58.70       54.22      9.62 o 
   4   9   5      167.71      162.36     13.49 o 
   5   9   5       82.71       69.29     10.48 o 
   6   9   5       95.53       99.13     11.31 o 
   7   9   5        1.00        7.47      6.16 o 
   8   9   5        5.51       -4.54      4.96 o 
  -9  10   5        5.00        5.01      3.81 o 
  -8  10   5       10.65        7.07      6.47 o 
  -7  10   5        4.41       -0.67      6.96 o 
  -6  10   5      115.41      120.09     13.66 o 
  -5  10   5        8.08       14.73      8.26 o 
  -4  10   5      186.48      213.82     15.37 o 
  -3  10   5       37.40       29.66      9.23 o 
  -2  10   5       60.36       62.22     11.25 o 
  -1  10   5       64.33       56.90     11.02 o 
   0  10   5      173.53      168.90     12.81 o 
   1  10   5       17.71       14.18      8.39 o 
   2  10   5       82.83       77.51     11.48 o 
   3  10   5       39.52       51.72      9.86 o 
   4  10   5       41.27       47.52     10.10 o 
   5  10   5       25.18       18.98      8.86 o 
   6  10   5        4.53        8.70      5.55 o 
   7  10   5        7.80       10.29      5.02 o 
   8  10   5        8.17        0.00      3.84 o 
  -8  11   5       26.84       25.20      6.08 o 
  -7  11   5        3.15        5.56      5.72 o 
  -6  11   5        4.95        6.88      7.08 o 
  -5  11   5        7.48        8.25      7.54 o 
  -4  11   5       34.55       40.82      9.21 o 
  -3  11   5       87.62       81.76     10.39 o 
  -2  11   5       45.14       40.98     10.01 o 
  -1  11   5      107.01      102.48     11.79 o 
   0  11   5      203.61      224.62     14.06 o 
   1  11   5      158.05      165.51     13.07 o 
   2  11   5       44.42       53.91     10.15 o 
   3  11   5       95.34       71.98     11.33 o 
   4  11   5        5.61        1.39      7.85 o 
   5  11   5        2.05       14.05      6.57 o 
   6  11   5       10.62       -2.13      6.44 o 
   7  11   5        4.08        5.85      4.82 o 
  -8  12   5        3.02        3.37      3.82 o 
  -7  12   5        1.26       -0.43      4.52 o 
  -6  12   5        2.28        6.73      6.30 o 
  -5  12   5       13.08       10.90      7.67 o 
  -4  12   5       63.50       69.51      9.88 o 
  -3  12   5       27.00       44.48      7.83 o 
  -2  12   5        9.64       -2.89      8.18 o 
  -1  12   5       47.77       57.82      8.37 o 
   0  12   5       18.00       11.74      7.53 o 
   1  12   5       20.39       32.45      8.04 o 
   2  12   5        3.03        5.59      6.91 o 
   3  12   5        0.78       19.65      6.60 o 
   4  12   5       20.44       21.27      7.13 o 
   5  12   5        4.79       15.77      5.47 o 
   6  12   5       19.25       24.67      5.58 o 
   7  12   5       10.61        7.13      4.01 o 
  -7  13   5       10.47        5.08      4.26 o 
  -6  13   5        0.08       -1.69      4.67 o 
  -5  13   5        1.31       -5.18      5.43 o 
  -4  13   5       10.09        2.32      6.29 o 
  -3  13   5        7.05        4.30      6.92 o 
  -2  13   5       18.44       31.15      7.79 o 
  -1  13   5       18.82       14.54      7.54 o 
   0  13   5       18.53       22.24      7.60 o 
   1  13   5        6.46       -4.52      6.49 o 
   2  13   5       14.01       16.35      6.77 o 
   3  13   5       20.41       16.06      6.60 o 
   4  13   5       11.90       18.91      6.81 o 
   5  13   5        1.91       -0.85      5.41 o 
   6  13   5        5.44        1.78      4.24 o 
  -6  14   5        1.50       -1.09      3.35 o 
  -5  14   5        5.01       13.16      4.20 o 
  -4  14   5       32.76       52.27      6.33 o 
  -3  14   5        9.46       -2.48      6.33 o 
  -2  14   5        8.15       -2.17      6.95 o 
  -1  14   5        2.47       -3.94      6.59 o 
   0  14   5        2.57        5.98      5.78 o 
   1  14   5        1.32       11.00      5.28 o 
   2  14   5       20.64       13.17      6.47 o 
   3  14   5        0.05        0.00      5.67 o 
   4  14   5        2.65        7.97      4.40 o 
   5  14   5        0.72       -1.46      4.12 o 
  -5  15   5        4.67        1.33      3.10 o 
  -4  15   5       17.20       20.38      4.42 o 
  -3  15   5        3.89        0.36      4.81 o 
  -2  15   5        6.47        8.68      5.01 o 
  -1  15   5        4.45       -0.88      5.54 o 
   0  15   5       29.72       28.16      5.91 o 
   1  15   5        7.92        0.43      5.16 o 
   2  15   5        7.82        8.40      4.75 o 
   3  15   5        4.00        3.76      4.17 o 
   4  15   5        2.73        8.93      3.74 o 
  -3  16   5        9.29        8.77      3.31 o 
  -2  16   5        0.20       -0.27      3.69 o 
  -1  16   5        6.12       -2.95      3.84 o 
   0  16   5        0.36        2.31      4.09 o 
   1  16   5        5.39        6.92      3.60 o 
   2  16   5        1.92       -0.48      3.26 o 
  -3 -15   6        4.35        4.49      3.53 o 
  -2 -15   6       14.38        6.48      4.31 o 
  -1 -15   6        1.18        0.66      4.14 o 
   0 -15   6        1.53        4.97      3.59 o 
   1 -15   6        9.14        3.75      4.19 o 
   2 -15   6        0.72        9.48      3.53 o 
  -5 -14   6        2.14       -2.16      3.61 o 
  -4 -14   6       11.80       10.13      4.00 o 
  -3 -14   6        2.12       -0.81      4.74 o 
  -2 -14   6       13.13       14.34      5.07 o 
  -1 -14   6        2.89       -0.47      4.83 o 
   0 -14   6       10.51       14.03      4.13 o 
   1 -14   6       14.87       11.72      4.73 o 
   2 -14   6        3.77        4.04      4.61 o 
   3 -14   6        1.63       -3.79      4.64 o 
   4 -14   6        0.15        3.34      3.40 o 
  -5 -13   6        2.70       -1.65      4.32 o 
  -4 -13   6       13.51       10.17      5.10 o 
  -3 -13   6        3.65        9.64      5.08 o 
  -2 -13   6        5.75        5.10      5.64 o 
  -1 -13   6       48.07       51.03      7.80 o 
   0 -13   6        0.55        4.10      5.40 o 
   1 -13   6       43.24       36.45      7.60 o 
   2 -13   6        3.29        5.76      4.59 o 
   3 -13   6        1.77       -0.94      5.23 o 
   4 -13   6        4.89        7.96      4.61 o 
   5 -13   6        1.14       -0.85      3.78 o 
  -6 -12   6        2.59       -3.03      4.47 o 
  -5 -12   6        1.47        0.00      5.57 o 
  -4 -12   6        1.43       -6.10      6.10 o 
  -3 -12   6       23.18       21.28      6.79 o 
  -2 -12   6       25.32       19.32      7.63 o 
  -1 -12   6       50.66       56.33      8.61 o 
   0 -12   6       23.01       32.50      7.95 o 
   1 -12   6        8.85       10.62      7.02 o 
   2 -12   6       27.28       29.23      7.28 o 
   3 -12   6        6.73        8.64      5.18 o 
   4 -12   6       25.26       26.79      6.64 o 
   5 -12   6       10.73        7.01      4.83 o 
   6 -12   6        5.21        3.52      3.33 o 
  -7 -11   6        0.31        3.39      4.44 o 
  -6 -11   6       10.44        9.88      4.66 o 
  -5 -11   6       22.49       28.37      5.54 o 
  -4 -11   6        6.89       -7.18      7.18 o 
  -3 -11   6        3.76        4.35      6.15 o 
  -2 -11   6       52.60       57.90      9.53 o 
  -1 -11   6       34.12       36.04      7.89 o 
   0 -11   6       23.66       35.16      7.18 o 
   1 -11   6      112.15       86.48     10.32 o 
   2 -11   6       23.41       21.41      7.97 o 
   3 -11   6       42.53       26.98      8.51 o 
   4 -11   6       23.62       26.89      7.54 o 
   5 -11   6        2.16       -2.09      6.31 o 
   6 -11   6        4.27        7.73      4.47 o 
  -7 -10   6        1.31       -5.61      5.61 o 
  -6 -10   6       24.82       27.29      6.75 o 
  -5 -10   6       58.35       34.11      8.86 o 
  -4 -10   6       34.80       19.55      6.97 o 
  -3 -10   6        9.98       15.36      6.61 o 
  -2 -10   6       55.32       58.73      9.31 o 
  -1 -10   6       32.55       46.93      9.87 o 
   0 -10   6       83.37       55.47     10.44 o 
   1 -10   6       29.69       44.63      7.85 o 
   2 -10   6       88.56       93.12     11.46 o 
   3 -10   6       20.96       37.61      7.93 o 
   4 -10   6       52.75       53.99      9.35 o 
   5 -10   6        7.73        1.22      6.57 o 
   6 -10   6        1.67       -2.43      5.61 o 
   7 -10   6       26.69       28.23      4.94 o 
  -8  -9   6       16.20       14.19      6.09 o 
  -7  -9   6       18.99       14.01      6.92 o 
  -6  -9   6        5.02       10.98      6.34 o 
  -5  -9   6        0.10       13.24      5.67 o 
  -4  -9   6      162.90      141.72     12.89 o 
  -3  -9   6      239.86      212.26     15.11 o 
  -2  -9   6      101.81       83.55      9.91 o 
  -1  -9   6       56.01       65.64     10.44 o 
   0  -9   6       75.89       66.40      9.90 o 
   1  -9   6      291.12      265.17     16.84 o 
   2  -9   6       63.41       37.30      9.89 o 
   3  -9   6      116.33       89.51     12.62 o 
   4  -9   6       44.28       45.89      9.85 o 
   5  -9   6       13.84       16.22      7.41 o 
   6  -9   6       43.59       29.64      8.11 o 
   7  -9   6       10.63       11.56      5.09 o 
   8  -9   6        0.26        5.70      3.09 o 
  -9  -8   6       23.69       14.50      4.80 o 
  -8  -8   6       37.23       43.88      7.50 o 
  -7  -8   6        1.54       -4.30      6.57 o 
  -6  -8   6       34.67       29.98      8.05 o 
  -5  -8   6       13.43        3.21      8.28 o 
  -4  -8   6        2.37       -1.55      8.44 o 
  -3  -8   6       69.98       68.35     10.91 o 
  -2  -8   6      109.84      128.53     10.75 o 
  -1  -8   6      444.48      453.42     19.79 o 
   0  -8   6       56.31       62.68      9.10 o 
   1  -8   6       30.07       21.50      8.35 o 
   2  -8   6       63.28       49.11      9.78 o 
   3  -8   6      115.91      103.04     12.07 o 
   4  -8   6      131.18      108.48     11.61 o 
   5  -8   6       20.60        2.16      8.38 o 
   6  -8   6       50.94       54.25      9.23 o 
   7  -8   6       12.19       18.21      6.32 o 
   8  -8   6       10.22        1.68      5.00 o 
 -10  -7   6        9.75       -0.49      3.76 o 
  -9  -7   6        7.71       11.81      5.14 o 
  -8  -7   6       29.15       36.15      7.53 o 
  -7  -7   6        3.09        9.25      7.32 o 
  -6  -7   6       30.06       23.84      8.74 o 
  -5  -7   6       41.57       33.17      8.37 o 
  -4  -7   6       32.92       32.48      8.71 o 
  -3  -7   6       59.71       50.01      9.69 o 
  -2  -7   6       38.93       42.70      8.87 o 
  -1  -7   6       92.96       99.32     11.17 o 
   0  -7   6      218.05      221.54     14.47 o 
   1  -7   6      461.07      410.26     18.13 o 
   2  -7   6      322.23      310.67     17.05 o 
   3  -7   6      227.78      222.41     14.68 o 
   4  -7   6      124.46       99.46     11.90 o 
   5  -7   6       13.09       22.30      6.81 o 
   6  -7   6       50.91       67.20     10.76 o 
   7  -7   6       39.05       33.65      7.88 o 
   8  -7   6       26.39       25.71      5.87 o 
 -10  -6   6        6.61        4.03      4.44 o 
  -9  -6   6       17.10       24.52      6.25 o 
  -8  -6   6        9.41       10.23      7.38 o 
  -7  -6   6       51.49       41.97      8.64 o 
  -6  -6   6        3.25        8.33      8.08 o 
  -5  -6   6       23.30       19.91      8.08 o 
  -4  -6   6       51.41       52.88      8.54 o 
  -3  -6   6       53.99       52.28      9.29 o 
  -2  -6   6      319.18      337.90     16.50 o 
  -1  -6   6        1.17        3.68      6.37 o 
   0  -6   6      182.92      192.90     12.89 o 
   1  -6   6      210.47      277.35     14.81 o 
   2  -6   6      684.23      678.15     22.25 o 
   3  -6   6      280.06      249.68     16.00 o 
   4  -6   6      414.05      386.91     18.68 o 
   5  -6   6       22.01       21.03      8.95 o 
   6  -6   6       30.64       34.72      7.72 o 
   7  -6   6       78.40       78.15      9.36 o 
   8  -6   6        7.95        9.81      5.55 o 
   9  -6   6       21.15       14.33      4.07 o 
 -10  -5   6        1.01        1.82      4.07 o 
  -9  -5   6        5.81        2.78      6.07 o 
  -8  -5   6        1.59       10.70      5.39 o 
  -7  -5   6        5.78        7.21      6.65 o 
  -6  -5   6      216.61      244.53     17.17 o 
  -5  -5   6       37.61       35.66      9.99 o 
  -4  -5   6       48.82       51.16      9.33 o 
  -3  -5   6      188.24      170.74     12.33 o 
  -2  -5   6     1364.56     1367.80     30.35 o 
  -1  -5   6      255.54      257.62     14.13 o 
   0  -5   6      264.30      246.14     13.62 o 
   1  -5   6      140.27      117.18     10.59 o 
   2  -5   6      133.91      129.52     11.03 o 
   3  -5   6      187.38      197.36     13.89 o 
   4  -5   6       66.63       64.68      8.56 o 
   5  -5   6      594.02      597.31     23.59 o 
   6  -5   6      101.94       74.01     11.27 o 
   7  -5   6       38.20       42.68      7.68 o 
   8  -5   6        4.86       -1.03      6.00 o 
   9  -5   6        3.57        2.61      4.40 o 
 -10  -4   6        9.39        5.29      5.19 o 
  -9  -4   6       68.20       59.71      9.14 o 
  -8  -4   6       49.99       43.82      9.96 o 
  -7  -4   6       47.55       46.35     10.11 o 
  -6  -4   6      226.16      261.89     16.98 o 
  -5  -4   6       50.69       47.98     10.17 o 
  -4  -4   6      157.13      156.30     11.94 o 
  -3  -4   6      273.02      266.48     14.29 o 
  -2  -4   6       43.78       38.09      7.50 o 
  -1  -4   6      349.16      357.94     15.38 o 
   0  -4   6      446.77      460.92     16.87 o 
   1  -4   6      500.72      476.69     17.73 o 
   2  -4   6      671.64      637.32     20.91 o 
   3  -4   6      315.19      292.33     15.67 o 
   4  -4   6      225.64      280.69     15.81 o 
   5  -4   6        2.45       10.32      7.30 o 
   6  -4   6      262.35      252.06     16.23 o 
   7  -4   6      123.89      128.13     11.61 o 
   8  -4   6       63.39       69.44      8.75 o 
   9  -4   6       35.97       26.85      6.26 o 
 -11  -3   6        1.68        3.56      3.06 o 
 -10  -3   6        0.75       -1.32      4.50 o 
  -9  -3   6       24.88       33.92      6.44 o 
  -8  -3   6        8.12        3.70      7.86 o 
  -7  -3   6       22.82       14.99      9.10 o 
  -6  -3   6       44.84       44.71      9.56 o 
  -5  -3   6      204.14      222.22     16.29 o 
  -4  -3   6      121.36      110.02     10.97 o 
  -3  -3   6      634.61      632.16     19.93 o 
  -2  -3   6      233.28      239.62     12.50 o 
  -1  -3   6      108.56       88.40      9.00 o 
   0  -3   6      243.21      255.96     12.74 o 
   1  -3   6      939.32      916.97     22.95 o 
   2  -3   6      769.21      707.59     21.12 o 
   3  -3   6      781.71      812.14     23.59 o 
   4  -3   6      284.84      283.55     15.68 o 
   5  -3   6       44.00       35.59      8.38 o 
   6  -3   6       59.49       65.40      9.83 o 
   7  -3   6       25.61       40.40      8.81 o 
   8  -3   6      159.51      177.98     11.87 o 
   9  -3   6       34.47       39.49      5.98 o 
 -11  -2   6        2.64        1.76      3.38 o 
 -10  -2   6        7.57        0.00      5.79 o 
  -9  -2   6       21.60       30.47      6.95 o 
  -8  -2   6       16.67        2.97      8.27 o 
  -7  -2   6        8.00       -0.78      7.56 o 
  -6  -2   6        9.31        9.74      8.03 o 
  -5  -2   6        2.43       12.37      6.94 o 
  -4  -2   6      140.44      139.26     11.93 o 
  -3  -2   6      352.77      412.23     16.38 o 
  -2  -2   6      373.55      346.03     14.24 o 
  -1  -2   6     1017.95      962.29     22.47 o 
   0  -2   6      777.11      835.00     20.70 o 
   1  -2   6       42.92       44.26      7.33 o 
   2  -2   6      788.41      817.52     22.22 o 
   3  -2   6      256.77      223.50     13.90 o 
   4  -2   6      704.18      718.98     23.42 o 
   5  -2   6      324.20      308.09     16.73 o 
   6  -2   6      451.42      412.33     20.07 o 
   7  -2   6       99.19       84.22     11.61 o 
   8  -2   6        0.49        8.91      5.73 o 
   9  -2   6        7.47        4.61      4.91 o 
 -11  -1   6       11.60        8.87      4.09 o 
 -10  -1   6        1.16        7.65      5.06 o 
  -9  -1   6       15.74       10.32      7.00 o 
  -8  -1   6       13.69        5.95      8.21 o 
  -7  -1   6       14.22       13.77      7.26 o 
  -6  -1   6       17.17       16.11      8.15 o 
  -5  -1   6      207.10      195.14     14.33 o 
  -4  -1   6      333.37      361.21     16.59 o 
  -3  -1   6      374.54      397.30     16.44 o 
  -2  -1   6      774.21      808.21     21.09 o 
  -1  -1   6      422.87      405.30     15.16 o 
   0  -1   6     1299.81     1410.70     26.45 o 
   1  -1   6     1393.00     1323.57     26.44 o 
   2  -1   6      928.52      918.77     22.83 o 
   3  -1   6      704.31      672.71     21.65 o 
   4  -1   6      250.70      240.61     15.42 o 
   5  -1   6      459.23      491.46     20.46 o 
   6  -1   6      343.32      374.94     18.44 o 
   7  -1   6        9.85       19.20      7.69 o 
   8  -1   6       49.33       45.16      8.28 o 
   9  -1   6        5.44        8.60      5.20 o 
 -11   0   6        0.12       -0.42      2.68 o 
 -10   0   6        4.13        5.77      4.10 o 
  -9   0   6        2.41        3.78      3.65 o 
  -8   0   6       92.22      107.61      8.76 o 
  -7   0   6       31.22       20.77      5.58 o 
  -6   0   6      457.26      532.74     15.83 o 
  -5   0   6       86.47       72.90      7.47 o 
  -4   0   6       23.31       27.11      8.05 o 
  -3   0   6       19.87       26.37     13.31 o 
  -2   0   6       84.09       78.55      5.62 o 
  -1   0   6       39.76       40.30      5.22 o 
   0   0   6      554.20      537.13     12.00 o 
   1   0   6      461.60      413.70     10.58 o 
   2   0   6      499.87      515.02     14.45 o 
   3   0   6     1143.00     1142.11     19.34 o 
   4   0   6        1.89       -3.19      4.88 o 
   5   0   6        0.69        7.47      4.83 o 
   6   0   6        7.28       13.11      5.25 o 
   7   0   6      127.28      151.32     13.03 o 
   8   0   6      220.11      220.09      9.74 o 
   9   0   6      125.83      134.64      8.77 o 
  10   0   6       45.06       21.76      2.69 o 
 -11   1   6       11.67        3.94      4.19 o 
 -10   1   6        0.86       -5.52      5.52 o 
  -9   1   6       16.66        3.15      7.37 o 
  -8   1   6       12.26       21.06      7.92 o 
  -7   1   6       17.53       35.37      7.69 o 
  -6   1   6       19.23       27.22      7.68 o 
  -5   1   6      201.13      177.28     14.43 o 
  -4   1   6      340.07      343.57     16.24 o 
  -3   1   6      334.25      371.36     15.99 o 
  -2   1   6      790.23      822.48     21.86 o 
  -1   1   6      451.62      437.30     15.81 o 
   0   1   6     1270.11     1365.05     26.72 o 
   1   1   6     1395.66     1427.92     27.63 o 
   2   1   6      981.04      963.99     24.00 o 
   3   1   6      725.30      744.33     22.55 o 
   4   1   6      220.20      229.54     13.80 o 
   5   1   6      485.47      504.25     21.48 o 
   6   1   6      325.33      342.53     18.74 o 
   7   1   6       14.37        6.59      8.32 o 
   8   1   6       54.51       47.74      7.72 o 
   9   1   6        4.51        7.53      4.45 o 
 -11   2   6        3.00        4.17      3.28 o 
 -10   2   6        7.63       14.93      5.81 o 
  -9   2   6       21.02       24.80      6.91 o 
  -8   2   6       16.06       25.40      7.72 o 
  -7   2   6        8.22        9.35      6.61 o 
  -6   2   6        7.33       12.80      7.10 o 
  -5   2   6        1.87       -5.53      8.05 o 
  -4   2   6      149.63      123.08     11.54 o 
  -3   2   6      328.04      334.11     15.55 o 
  -2   2   6      412.80      438.39     16.55 o 
  -1   2   6      971.07      989.88     23.36 o 
   0   2   6      808.62      853.96     21.80 o 
   1   2   6       39.67       58.64      7.27 o 
   2   2   6      786.61      839.50     22.96 o 
   3   2   6      277.65      266.37     14.88 o 
   4   2   6      790.83      793.99     25.40 o 
   5   2   6      285.19      242.47     15.37 o 
   6   2   6      412.46      445.01     20.04 o 
   7   2   6      106.76       92.56     11.45 o 
   8   2   6        1.10        9.17      6.08 o 
   9   2   6        7.75        7.34      5.48 o 
 -11   3   6        1.87        0.87      3.09 o 
 -10   3   6        0.83       -1.29      4.88 o 
  -9   3   6       23.43       14.46      7.95 o 
  -8   3   6        8.42        5.78      7.78 o 
  -7   3   6       19.73       35.69     10.19 o 
  -6   3   6       40.16       54.99      8.66 o 
  -5   3   6      199.16      240.63     15.88 o 
  -4   3   6      110.85       98.70     11.83 o 
  -3   3   6      690.33      747.08     22.57 o 
  -2   3   6      223.08      207.30     12.41 o 
  -1   3   6      100.38       76.27      9.28 o 
   0   3   6      191.31      197.45     11.73 o 
   1   3   6     1004.13      985.32     24.14 o 
   2   3   6      719.75      726.66     21.94 o 
   3   3   6      789.27      817.54     23.86 o 
   4   3   6      300.42      277.27     16.59 o 
   5   3   6       41.58       32.32      8.88 o 
   6   3   6       59.88       85.13     11.27 o 
   7   3   6       30.88       50.93      8.21 o 
   8   3   6      157.37      160.66     12.45 o 
   9   3   6       34.11       23.82      6.09 o 
 -10   4   6        9.36       13.49      4.09 o 
  -9   4   6       67.64       60.04      9.52 o 
  -8   4   6       50.77       66.32     10.26 o 
  -7   4   6       46.12       54.61     10.29 o 
  -6   4   6      228.50      244.77     16.16 o 
  -5   4   6       40.98       30.88      9.01 o 
  -4   4   6      159.04      162.50     13.37 o 
  -3   4   6      269.80      322.45     15.92 o 
  -2   4   6       38.21       45.75      7.45 o 
  -1   4   6      369.23      424.20     16.83 o 
   0   4   6      456.60      453.55     16.67 o 
   1   4   6      524.61      523.49     18.80 o 
   2   4   6      695.82      677.55     22.10 o 
   3   4   6      288.87      268.97     15.40 o 
   4   4   6      256.20      293.62     16.20 o 
   5   4   6        4.80        8.95      8.76 o 
   6   4   6      248.68      270.01     16.23 o 
   7   4   6      116.73      117.20     11.89 o 
   8   4   6       60.44       52.77      9.27 o 
   9   4   6       38.37       31.06      6.20 o 
 -10   5   6        1.00       13.49      4.29 o 
  -9   5   6        5.57        2.17      7.25 o 
  -8   5   6        0.93       -4.18      6.61 o 
  -7   5   6        6.52       13.68      7.84 o 
  -6   5   6      225.34      273.04     17.90 o 
  -5   5   6       35.79       43.63     10.16 o 
  -4   5   6       56.91       50.34      9.95 o 
  -3   5   6      190.32      207.93     13.73 o 
  -2   5   6     1309.09     1405.70     30.79 o 
  -1   5   6      261.64      289.79     15.56 o 
   0   5   6      268.38      218.20     13.78 o 
   1   5   6      152.40      141.47     10.49 o 
   2   5   6      136.84      124.55     11.63 o 
   3   5   6      189.93      201.81     13.41 o 
   4   5   6       46.27       33.05      8.74 o 
   5   5   6      655.65      615.60     24.47 o 
   6   5   6       91.81       95.03     11.02 o 
   7   5   6       41.39       27.72      8.89 o 
   8   5   6        4.83        2.12      6.18 o 
   9   5   6        3.07        5.37      3.92 o 
 -10   6   6        6.29        3.63      3.78 o 
  -9   6   6       17.50       14.47      7.11 o 
  -8   6   6        8.17        1.33      6.79 o 
  -7   6   6       50.23       43.77      9.18 o 
  -6   6   6        2.81       24.29      7.35 o 
  -5   6   6       22.70       28.81      7.84 o 
  -4   6   6       56.31       68.35     10.66 o 
  -3   6   6       48.23       45.36      9.52 o 
  -2   6   6      344.05      361.53     17.57 o 
  -1   6   6        1.94        4.47      7.20 o 
   0   6   6      188.73      217.92     13.44 o 
   1   6   6      206.78      224.39     14.40 o 
   2   6   6      660.63      668.44     23.69 o 
   3   6   6      280.08      258.39     16.32 o 
   4   6   6      403.34      383.77     19.26 o 
   5   6   6       15.59       13.67      8.32 o 
   6   6   6       38.68       44.59      8.24 o 
   7   6   6       73.46       83.02     10.91 o 
   8   6   6        7.41       11.06      5.38 o 
   9   6   6       22.46       15.60      4.54 o 
 -10   7   6        9.73        8.33      3.54 o 
  -9   7   6        7.67        5.32      6.05 o 
  -8   7   6       28.27       48.30      8.31 o 
  -7   7   6        4.86       -6.20      8.20 o 
  -6   7   6       29.01       12.39     10.42 o 
  -5   7   6       36.94       43.08      9.09 o 
  -4   7   6       28.84       28.66      9.13 o 
  -3   7   6       59.09       71.06     10.94 o 
  -2   7   6       36.37       43.09      9.68 o 
  -1   7   6       91.42       97.97     11.48 o 
   0   7   6      233.45      268.22     15.64 o 
   1   7   6      474.66      422.94     19.13 o 
   2   7   6      326.03      330.07     17.23 o 
   3   7   6      264.10      244.17     15.62 o 
   4   7   6      114.14       89.98     10.93 o 
   5   7   6       12.63       20.29      7.25 o 
   6   7   6       53.62       46.90     10.02 o 
   7   7   6       40.68       46.99      7.79 o 
   8   7   6       23.91       21.43      5.68 o 
  -9   8   6       23.16       15.65      5.32 o 
  -8   8   6       36.22       52.87      8.49 o 
  -7   8   6        0.94       16.13      6.15 o 
  -6   8   6       37.67       42.02     10.25 o 
  -5   8   6       11.32       11.31      8.24 o 
  -4   8   6        1.46        1.59      8.58 o 
  -3   8   6       65.27       83.19     10.84 o 
  -2   8   6      106.74      122.87     11.61 o 
  -1   8   6      464.11      530.10     21.57 o 
   0   8   6       59.64       54.04     10.14 o 
   1   8   6       18.44       11.59      8.07 o 
   2   8   6       76.58       73.58     10.54 o 
   3   8   6      113.94       83.94     10.95 o 
   4   8   6      135.63      134.66     12.10 o 
   5   8   6       22.06       29.15      9.05 o 
   6   8   6       53.04       43.73      8.63 o 
   7   8   6       12.51       16.67      6.67 o 
   8   8   6        9.68       10.72      4.66 o 
  -9   9   6       11.84        0.00      4.71 o 
  -8   9   6       15.21       16.75      5.96 o 
  -7   9   6       20.02       38.62      7.83 o 
  -6   9   6        5.35       -0.74      8.22 o 
  -5   9   6        0.21        7.05      6.21 o 
  -4   9   6      156.59      190.29     14.39 o 
  -3   9   6      241.96      250.12     16.98 o 
  -2   9   6      103.87       74.78     12.22 o 
  -1   9   6       63.07       82.42     11.21 o 
   0   9   6       74.01       55.87     10.13 o 
   1   9   6      277.35      265.51     17.13 o 
   2   9   6       65.32       39.71     10.01 o 
   3   9   6      122.04      111.85     13.44 o 
   4   9   6       41.13       46.40      9.29 o 
   5   9   6       12.45       17.77      7.91 o 
   6   9   6       38.54       41.10      8.22 o 
   7   9   6       10.92       17.64      4.91 o 
   8   9   6        0.63        3.32      3.61 o 
  -8  10   6       17.60        7.15      5.30 o 
  -7  10   6        1.42       -4.41      4.41 o 
  -6  10   6       28.25       47.01      8.31 o 
  -5  10   6       59.17       63.45      9.86 o 
  -4  10   6       30.29       27.76      9.06 o 
  -3  10   6        9.63       20.48      8.03 o 
  -2  10   6       56.71       59.98     10.64 o 
  -1  10   6       28.15       52.86      9.30 o 
   0  10   6       79.20       92.61     10.13 o 
   1  10   6       30.64       42.78      9.79 o 
   2  10   6       99.24      107.88     12.44 o 
   3  10   6       21.14       25.19      8.64 o 
   4  10   6       57.56       62.20     10.43 o 
   5  10   6        6.31        6.17      7.19 o 
   6  10   6        1.91        1.50      6.07 o 
   7  10   6       26.34       18.69      5.56 o 
  -8  11   6       18.11       18.33      4.04 o 
  -7  11   6        0.48       12.42      4.76 o 
  -6  11   6        9.67        9.93      7.15 o 
  -5  11   6       24.26       21.38      7.53 o 
  -4  11   6        5.67       14.94      8.45 o 
  -3  11   6        2.96        2.23      6.18 o 
  -2  11   6       57.95       78.39      9.78 o 
  -1  11   6       31.68       39.10     10.03 o 
   0  11   6       18.55       19.70      8.67 o 
   1  11   6      120.35      142.13     13.20 o 
   2  11   6       18.54       20.91      8.44 o 
   3  11   6       42.99       37.11      8.25 o 
   4  11   6       25.11       35.22      8.22 o 
   5  11   6        1.44       -3.17      5.92 o 
   6  11   6        3.92        1.99      4.76 o 
  -7  12   6        6.43        4.37      3.81 o 
  -6  12   6        2.58       -3.91      5.27 o 
  -5  12   6        1.69        2.15      5.70 o 
  -4  12   6        1.81       -0.62      6.58 o 
  -3  12   6       20.97       35.71      7.06 o 
  -2  12   6       27.23       31.43      7.93 o 
  -1  12   6       52.09       64.38      9.36 o 
   0  12   6       22.28       14.84      8.21 o 
   1  12   6        8.82       10.17      7.33 o 
   2  12   6       27.30       25.97      6.87 o 
   3  12   6        8.05        3.00      6.39 o 
   4  12   6       27.76       25.53      6.78 o 
   5  12   6       10.88        9.59      4.88 o 
   6  12   6        4.03        0.56      3.37 o 
  -6  13   6        2.17        7.55      3.64 o 
  -5  13   6        2.64        4.97      4.75 o 
  -4  13   6       12.88        7.94      7.16 o 
  -3  13   6        4.26       10.98      5.60 o 
  -2  13   6        6.45        7.13      6.51 o 
  -1  13   6       46.49       64.80      9.07 o 
   0  13   6        1.00        5.25      6.32 o 
   1  13   6       40.75       52.33      8.55 o 
   2  13   6        2.87       -6.54      6.54 o 
   3  13   6        2.21        6.38      5.12 o 
   4  13   6        5.72       11.68      5.01 o 
   5  13   6        1.33        0.29      3.53 o 
  -5  14   6        2.29       -1.36      3.60 o 
  -4  14   6       10.75       14.33      5.24 o 
  -3  14   6        2.02        0.00      5.00 o 
  -2  14   6       12.49        6.07      6.18 o 
  -1  14   6        2.47        1.95      6.04 o 
   0  14   6       11.15        4.66      5.67 o 
   1  14   6       14.40       24.85      6.17 o 
   2  14   6        4.44        5.91      5.20 o 
   3  14   6        1.45       12.24      4.29 o 
   4  14   6        0.06       -0.52      3.47 o 
  -3  15   6        4.59        0.81      3.78 o 
  -2  15   6       15.41       20.59      4.64 o 
  -1  15   6        1.20       -4.10      4.10 o 
   0  15   6        1.72        1.32      4.41 o 
   1  15   6        8.46       14.04      4.37 o 
   2  15   6        0.58        1.10      3.79 o 
  -3 -14   7        0.02       -1.92      3.61 o 
  -2 -14   7        4.46        2.22      3.90 o 
  -1 -14   7       10.94       14.46      4.29 o 
   0 -14   7        1.19        6.67      3.68 o 
   1 -14   7        4.91        4.02      4.16 o 
   2 -14   7        6.48        6.15      3.77 o 
  -5 -13   7        0.06        2.15      3.44 o 
  -4 -13   7        2.55        6.65      3.94 o 
  -3 -13   7       19.01       17.57      5.68 o 
  -2 -13   7        1.46       -5.50      5.50 o 
  -1 -13   7        8.73       13.52      5.69 o 
   0 -13   7        5.81        5.10      5.43 o 
   1 -13   7        2.55        7.49      4.93 o 
   2 -13   7        2.71        3.10      5.06 o 
   3 -13   7        8.59        3.24      4.73 o 
   4 -13   7        0.55        3.03      3.03 o 
  -6 -12   7        1.11       -1.14      3.36 o 
  -5 -12   7        0.05        5.12      4.11 o 
  -4 -12   7        0.55        0.47      4.50 o 
  -3 -12   7        8.30       11.07      5.40 o 
  -2 -12   7       57.31       41.48      7.81 o 
  -1 -12   7        7.78        2.31      5.79 o 
   0 -12   7        8.03       12.10      5.56 o 
   1 -12   7        0.92        6.66      6.08 o 
   2 -12   7        2.27        1.01      5.69 o 
   3 -12   7       13.17       16.77      5.44 o 
   4 -12   7       11.16       15.98      4.98 o 
   5 -12   7        5.19        9.80      3.43 o 
  -7 -11   7        8.51        4.09      3.75 o 
  -6 -11   7       20.85       12.79      5.02 o 
  -5 -11   7        4.44        1.50      4.34 o 
  -4 -11   7       13.54       16.65      6.11 o 
  -3 -11   7        7.13        6.26      6.07 o 
  -2 -11   7       67.78       67.37      9.64 o 
  -1 -11   7       35.28       39.38      8.47 o 
   0 -11   7       32.55       36.59      7.50 o 
   1 -11   7        9.83        2.53      7.38 o 
   2 -11   7       19.00       10.17      6.84 o 
   3 -11   7        2.20       17.93      4.89 o 
   4 -11   7        0.97       -5.20      5.45 o 
   5 -11   7        1.65       -2.19      4.64 o 
  -8 -10   7        4.93        4.09      3.25 o 
  -7 -10   7        2.97        0.38      4.58 o 
  -6 -10   7        2.11        8.02      4.54 o 
  -5 -10   7       12.06       20.83      5.80 o 
  -4 -10   7       37.10       38.54      7.97 o 
  -3 -10   7        3.90       -7.56      7.56 o 
  -2 -10   7       57.75       56.73      8.82 o 
  -1 -10   7       32.93       21.10      9.23 o 
   0 -10   7        8.99       -5.78      7.85 o 
   1 -10   7       56.17       50.84      8.56 o 
   2 -10   7       27.83       24.83      6.40 o 
   3 -10   7        7.71        7.50      7.02 o 
   4 -10   7       17.39       25.99      6.73 o 
   5 -10   7        1.68       -6.16      6.16 o 
   6 -10   7        6.80        8.81      4.19 o 
  -8  -9   7        5.00        4.94      3.65 o 
  -7  -9   7       19.87       13.85      6.06 o 
  -6  -9   7       26.40       31.30      6.44 o 
  -5  -9   7       20.19       25.41      7.01 o 
  -4  -9   7       14.03        2.12      7.04 o 
  -3  -9   7       27.95       38.35      9.15 o 
  -2  -9   7       67.00       72.03      9.37 o 
  -1  -9   7      134.38      127.66     12.30 o 
   0  -9   7       38.99       39.82      8.20 o 
   1  -9   7       95.75      105.73     10.59 o 
   2  -9   7       50.08       39.37     10.25 o 
   3  -9   7       37.52       43.84      9.29 o 
   4  -9   7       45.10       42.85      8.89 o 
   5  -9   7       84.29       87.32      9.84 o 
   6  -9   7       16.38       22.14      5.58 o 
   7  -9   7       13.87        7.56      4.03 o 
  -9  -8   7        1.36        4.59      3.19 o 
  -8  -8   7       19.29        7.13      5.79 o 
  -7  -8   7        0.91        8.98      4.70 o 
  -6  -8   7       10.67        5.30      6.76 o 
  -5  -8   7       52.43       49.18      9.43 o 
  -4  -8   7       26.02       12.55      8.45 o 
  -3  -8   7       74.38       97.03     10.76 o 
  -2  -8   7      104.07       97.11     11.88 o 
  -1  -8   7      151.51      116.98     13.44 o 
   0  -8   7       62.65       69.19      9.98 o 
   1  -8   7      102.07      111.70     11.15 o 
   2  -8   7       30.90       26.43      9.34 o 
   3  -8   7       47.65       51.87      8.65 o 
   4  -8   7       99.57       88.68     10.64 o 
   5  -8   7       21.00       22.23      7.72 o 
   6  -8   7       17.10        6.54      6.54 o 
   7  -8   7        5.10       -2.42      4.22 o 
  -9  -7   7        2.43       -2.91      4.23 o 
  -8  -7   7       11.68       11.92      5.30 o 
  -7  -7   7       20.35       29.58      5.94 o 
  -6  -7   7        1.95        0.72      6.38 o 
  -5  -7   7       74.85       79.99     10.40 o 
  -4  -7   7      137.95      125.65     12.56 o 
  -3  -7   7       94.40       96.03     10.95 o 
  -2  -7   7       80.51       82.51     10.71 o 
  -1  -7   7       31.83       35.18     10.31 o 
   0  -7   7      183.26      175.95     13.44 o 
   1  -7   7      104.97      120.65     11.98 o 
   2  -7   7       43.51       51.13      8.88 o 
   3  -7   7      201.13      163.79     13.72 o 
   4  -7   7       38.74       45.78      7.45 o 
   5  -7   7       13.82       20.72      6.79 o 
   6  -7   7       24.78       39.13      8.04 o 
   7  -7   7       10.62        4.16      5.06 o 
   8  -7   7       30.94       24.89      4.00 o 
  -9  -6   7        0.20        5.07      3.72 o 
  -8  -6   7        0.09       -3.93      5.81 o 
  -7  -6   7        6.31       12.98      6.52 o 
  -6  -6   7        9.91       25.59      6.82 o 
  -5  -6   7       37.95       56.19      9.64 o 
  -4  -6   7       49.69       48.24      9.24 o 
  -3  -6   7       97.33       81.71     10.39 o 
  -2  -6   7      287.83      278.66     16.27 o 
  -1  -6   7      450.73      424.91     19.09 o 
   0  -6   7      294.29      276.86     15.74 o 
   1  -6   7       17.65       20.90      8.70 o 
   2  -6   7      119.17      111.47     12.00 o 
   3  -6   7       17.02       13.87      7.83 o 
   4  -6   7       36.19       37.86      9.36 o 
   5  -6   7       40.68       38.71      8.12 o 
   6  -6   7       82.05       74.75      9.94 o 
   7  -6   7       46.05       37.97      7.01 o 
   8  -6   7       10.19        9.98      4.66 o 
 -10  -5   7        0.46        4.61      2.86 o 
  -9  -5   7        2.71        3.10      4.75 o 
  -8  -5   7        9.73        7.34      6.53 o 
  -7  -5   7        8.64       24.61      6.79 o 
  -6  -5   7        4.28       -1.54      7.48 o 
  -5  -5   7       42.00       53.23      8.56 o 
  -4  -5   7       57.49       82.10      9.56 o 
  -3  -5   7       25.20       26.25      9.47 o 
  -2  -5   7       83.90      106.82     10.26 o 
  -1  -5   7      105.93      111.57     10.08 o 
   0  -5   7      109.44      107.70     11.16 o 
   1  -5   7       68.34       37.34      9.14 o 
   2  -5   7      156.26      132.13     11.84 o 
   3  -5   7      340.54      333.74     17.63 o 
   4  -5   7      238.34      232.77     16.45 o 
   5  -5   7      234.81      241.28     15.24 o 
   6  -5   7      105.43       92.28     10.93 o 
   7  -5   7       68.80       75.49      8.66 o 
   8  -5   7       10.14        3.54      4.81 o 
 -10  -4   7        0.23        2.32      3.50 o 
  -9  -4   7        9.14        7.26      5.62 o 
  -8  -4   7        1.54        0.00      7.24 o 
  -7  -4   7       23.05       27.04      8.43 o 
  -6  -4   7       22.78       19.53      7.93 o 
  -5  -4   7      118.73      114.58     12.83 o 
  -4  -4   7       57.64       59.15      9.62 o 
  -3  -4   7      138.51      154.24     12.15 o 
  -2  -4   7      137.81      157.10     11.92 o 
  -1  -4   7      306.91      311.25     15.85 o 
   0  -4   7      298.19      313.91     16.37 o 
   1  -4   7      867.99      864.25     25.51 o 
   2  -4   7      935.84      879.15     25.95 o 
   3  -4   7      396.75      346.16     17.89 o 
   4  -4   7      165.67      162.77     13.64 o 
   5  -4   7       51.88       77.30      9.46 o 
   6  -4   7       36.86       33.35      8.85 o 
   7  -4   7       86.37       96.77     10.19 o 
   8  -4   7       14.49       19.74      5.05 o 
 -10  -3   7        2.36        1.63      4.05 o 
  -9  -3   7       19.30       30.39      7.23 o 
  -8  -3   7        1.33       -7.55      7.55 o 
  -7  -3   7       58.25       79.32     12.01 o 
  -6  -3   7       57.71       50.21      8.94 o 
  -5  -3   7       30.12       24.81      8.93 o 
  -4  -3   7       11.05        8.44      8.44 o 
  -3  -3   7      168.07      161.75     12.58 o 
  -2  -3   7       79.00       99.87     10.00 o 
  -1  -3   7      220.71      215.37     13.41 o 
   0  -3   7      341.00      365.86     16.39 o 
   1  -3   7      464.72      448.43     18.17 o 
   2  -3   7      279.38      342.35     16.45 o 
   3  -3   7      130.95      148.37     13.38 o 
   4  -3   7      214.86      221.49     14.27 o 
   5  -3   7       63.46       51.81     10.68 o 
   6  -3   7      101.39      104.03     10.66 o 
   7  -3   7       66.88       70.29      9.02 o 
   8  -3   7       80.31       84.09      7.92 o 
   9  -3   7       13.84       11.22      3.33 o 
 -10  -2   7        8.69        3.85      4.53 o 
  -9  -2   7        1.25        8.06      5.81 o 
  -8  -2   7        5.31       -0.68      7.44 o 
  -7  -2   7       17.24        9.17      8.16 o 
  -6  -2   7       31.63       28.98      8.62 o 
  -5  -2   7      153.10      144.29     13.67 o 
  -4  -2   7       40.59       36.43      8.22 o 
  -3  -2   7      357.87      390.40     17.22 o 
  -2  -2   7      410.78      384.13     17.15 o 
  -1  -2   7      429.07      437.05     17.27 o 
   0  -2   7      305.79      312.98     15.49 o 
   1  -2   7      211.10      257.34     14.45 o 
   2  -2   7       40.29       38.56      8.66 o 
   3  -2   7      244.76      242.48     15.53 o 
   4  -2   7      555.65      581.92     22.46 o 
   5  -2   7      477.59      516.20     21.57 o 
   6  -2   7      256.62      252.88     15.85 o 
   7  -2   7      100.23      120.82     10.33 o 
   8  -2   7       17.02       10.23      5.75 o 
   9  -2   7        4.59        2.53      3.49 o 
 -10  -1   7        1.38       -2.92      4.79 o 
  -9  -1   7       12.01       19.26      6.30 o 
  -8  -1   7       30.02       55.08      9.13 o 
  -7  -1   7        7.64       22.14      6.96 o 
  -6  -1   7        6.72        7.77      6.50 o 
  -5  -1   7       13.26       25.07      8.01 o 
  -4  -1   7       40.03       77.81      9.97 o 
  -3  -1   7      204.87      224.58     12.95 o 
  -2  -1   7      697.17      755.42     22.93 o 
  -1  -1   7      242.41      234.32     13.46 o 
   0  -1   7      370.37      370.29     15.98 o 
   1  -1   7      945.32      971.56     25.05 o 
   2  -1   7      603.89      616.93     21.46 o 
   3  -1   7      651.87      631.12     22.24 o 
   4  -1   7      424.02      442.90     19.35 o 
   5  -1   7      170.34      187.60     14.05 o 
   6  -1   7      110.23      127.45     12.06 o 
   7  -1   7      185.21      199.24     12.68 o 
   8  -1   7       63.58       64.63      7.45 o 
   9  -1   7        9.97        3.46      3.91 o 
 -10   0   7        0.03        0.75      3.14 o 
  -9   0   7        0.06        3.61      4.34 o 
  -8   0   7        7.23       13.48      6.05 o 
  -7   0   7        3.21        1.97      5.25 o 
  -6   0   7       37.87       36.90      6.45 o 
  -5   0   7        6.70        5.53      5.67 o 
  -4   0   7      291.79      317.78     12.09 o 
  -3   0   7       59.14       50.85      6.48 o 
  -2   0   7      138.57      151.04      8.20 o 
  -1   0   7       85.55       91.55      6.59 o 
   0   0   7      191.10      193.09      8.66 o 
   1   0   7     1207.17     1212.65     44.97 o 
   2   0   7      210.45      220.13      9.40 o 
   3   0   7      460.84      501.32     20.25 o 
   4   0   7      215.97      224.58     10.93 o 
   5   0   7       49.84       59.44      6.58 o 
   6   0   7       49.06       45.42      6.95 o 
   7   0   7      180.40      178.13      8.84 o 
   8   0   7       29.47       39.65      6.15 o 
   9   0   7       97.48       77.88      4.25 o 
 -10   1   7        1.09       -1.07      4.66 o 
  -9   1   7       11.45        6.98      6.33 o 
  -8   1   7       29.40       32.27      8.23 o 
  -7   1   7        6.09        2.30      8.51 o 
  -6   1   7        6.28       13.26      7.84 o 
  -5   1   7       18.66       17.04      9.05 o 
  -4   1   7       33.90       40.12      9.25 o 
  -3   1   7      219.29      245.47     14.73 o 
  -2   1   7      678.67      825.46     24.01 o 
  -1   1   7      233.09      250.62     13.94 o 
   0   1   7      403.06      416.35     17.13 o 
   1   1   7      946.32      930.85     25.52 o 
   2   1   7      554.66      570.85     20.52 o 
   3   1   7      657.61      660.60     23.13 o 
   4   1   7      435.52      424.60     20.49 o 
   5   1   7      166.04      184.45     14.31 o 
   6   1   7      130.14      140.41     12.90 o 
   7   1   7      180.11      174.51     13.14 o 
   8   1   7       68.21       59.99      8.06 o 
   9   1   7       10.37       13.14      3.91 o 
 -10   2   7        8.72        3.77      4.58 o 
  -9   2   7        1.81        6.30      6.03 o 
  -8   2   7        4.43       -4.00      7.11 o 
  -7   2   7       17.68       22.27      8.17 o 
  -6   2   7       30.96       37.00      9.22 o 
  -5   2   7      148.29      147.98     13.33 o 
  -4   2   7       43.55       49.73      8.95 o 
  -3   2   7      368.24      442.80     18.75 o 
  -2   2   7      415.12      382.49     16.94 o 
  -1   2   7      438.46      472.84     18.23 o 
   0   2   7      309.24      369.18     16.47 o 
   1   2   7      215.20      273.58     14.82 o 
   2   2   7       35.79       29.23      8.50 o 
   3   2   7      224.83      234.79     14.62 o 
   4   2   7      497.94      480.35     20.81 o 
   5   2   7      479.36      513.71     22.28 o 
   6   2   7      273.54      277.93     17.52 o 
   7   2   7       97.70       99.16     10.33 o 
   8   2   7       18.12       16.03      5.81 o 
   9   2   7        4.61        3.39      3.39 o 
 -10   3   7        2.51        7.31      4.03 o 
  -9   3   7       20.18       31.18      7.32 o 
  -8   3   7        1.15        1.30      6.25 o 
  -7   3   7       58.35       74.34     10.97 o 
  -6   3   7       61.63       48.88     10.09 o 
  -5   3   7       34.45       41.56     10.17 o 
  -4   3   7       10.43       11.35      8.27 o 
  -3   3   7      149.13      157.29     12.88 o 
  -2   3   7       93.77      117.95     10.50 o 
  -1   3   7      244.54      259.08     15.11 o 
   0   3   7      333.43      389.39     17.36 o 
   1   3   7      459.21      489.16     19.44 o 
   2   3   7      309.35      395.94     17.76 o 
   3   3   7      120.48      138.74     12.42 o 
   4   3   7      243.03      263.18     16.03 o 
   5   3   7       65.46       52.39      9.98 o 
   6   3   7       91.92       58.59     10.91 o 
   7   3   7       66.05       55.03      9.07 o 
   8   3   7       75.99       73.47      8.23 o 
   9   3   7       13.62        6.84      3.69 o 
 -10   4   7        0.21        3.68      3.34 o 
  -9   4   7        9.45       12.75      5.84 o 
  -8   4   7        1.30        0.00      6.72 o 
  -7   4   7       20.46       31.69      8.47 o 
  -6   4   7       25.76       40.03      9.12 o 
  -5   4   7      128.08      125.13     13.84 o 
  -4   4   7       52.01       63.33      9.85 o 
  -3   4   7      140.11      169.76     13.82 o 
  -2   4   7      142.95      161.11     13.12 o 
  -1   4   7      288.74      352.23     16.98 o 
   0   4   7      314.78      327.21     16.23 o 
   1   4   7      828.75      834.07     26.03 o 
   2   4   7      945.71      917.35     27.25 o 
   3   4   7      377.07      361.31     17.99 o 
   4   4   7      136.91      124.91     12.80 o 
   5   4   7       57.91       66.25      9.45 o 
   6   4   7       32.39       55.75      9.61 o 
   7   4   7       93.18      100.80     10.15 o 
   8   4   7       15.11       10.98      5.03 o 
 -10   5   7        0.30       -3.08      3.52 o 
  -9   5   7        2.49        5.19      5.50 o 
  -8   5   7       10.93        5.98      7.27 o 
  -7   5   7        7.63       -3.64      7.59 o 
  -6   5   7        3.44        2.33      6.98 o 
  -5   5   7       42.51       35.66     10.17 o 
  -4   5   7       54.90       71.52     11.40 o 
  -3   5   7       23.26       49.58      8.44 o 
  -2   5   7      103.76      107.52     12.51 o 
  -1   5   7       95.38      103.29     11.14 o 
   0   5   7      124.68      119.25     12.03 o 
   1   5   7       62.95       61.27      8.97 o 
   2   5   7      135.06      108.34     11.19 o 
   3   5   7      361.55      356.12     18.48 o 
   4   5   7      237.97      261.00     15.97 o 
   5   5   7      235.24      253.53     15.54 o 
   6   5   7      101.26       87.35     11.58 o 
   7   5   7       68.92       70.23      8.59 o 
   8   5   7       10.11        7.66      4.43 o 
  -9   6   7        0.14       -5.07      5.07 o 
  -8   6   7        0.02        0.00      6.01 o 
  -7   6   7        6.56       11.68      7.68 o 
  -6   6   7       12.50       20.42      7.29 o 
  -5   6   7       35.14       59.56      9.63 o 
  -4   6   7       53.68       63.17     10.52 o 
  -3   6   7       96.75       81.59     11.87 o 
  -2   6   7      299.65      265.73     16.25 o 
  -1   6   7      439.73      445.79     19.95 o 
   0   6   7      294.58      321.38     17.28 o 
   1   6   7       18.95       34.92      8.91 o 
   2   6   7      119.27      144.00     12.68 o 
   3   6   7       21.77        9.77      9.94 o 
   4   6   7       46.70       57.05      9.67 o 
   5   6   7       40.19       44.84      8.45 o 
   6   6   7       79.33       90.51     10.05 o 
   7   6   7       48.41       39.59      7.23 o 
   8   6   7       10.31       -2.49      4.81 o 
  -9   7   7        2.68        4.43      4.20 o 
  -8   7   7       12.14        8.73      5.94 o 
  -7   7   7       18.42       22.77      7.90 o 
  -6   7   7        1.47       -7.97      7.97 o 
  -5   7   7       76.35       74.31     10.88 o 
  -4   7   7      142.55      137.29     13.40 o 
  -3   7   7       84.66       90.90     12.72 o 
  -2   7   7       76.61       92.85     11.70 o 
  -1   7   7       35.78       64.17      9.90 o 
   0   7   7      180.25      202.34     14.11 o 
   1   7   7      129.18      147.13     14.14 o 
   2   7   7       28.77       32.79      9.37 o 
   3   7   7      181.03      161.04     14.06 o 
   4   7   7       38.85       36.00      8.47 o 
   5   7   7       15.73       13.52      6.90 o 
   6   7   7       21.37       18.33      7.47 o 
   7   7   7        9.85        6.00      5.49 o 
   8   7   7       29.64       18.07      4.03 o 
  -9   8   7        1.26        5.66      3.36 o 
  -8   8   7       19.61       26.61      5.38 o 
  -7   8   7        1.23       19.21      5.51 o 
  -6   8   7       10.37       -4.00      8.48 o 
  -5   8   7       56.45       78.49     10.53 o 
  -4   8   7       26.96       28.76      9.87 o 
  -3   8   7       86.61      123.24     11.83 o 
  -2   8   7      101.05      102.67     12.42 o 
  -1   8   7      130.85      130.57     13.30 o 
   0   8   7       66.85       68.20     11.34 o 
   1   8   7      103.20      107.43     11.64 o 
   2   8   7       29.52       17.63      9.17 o 
   3   8   7       41.78       36.86      8.87 o 
   4   8   7       97.63       89.66     11.42 o 
   5   8   7       20.00       15.61      6.87 o 
   6   8   7       17.14       16.28      6.86 o 
   7   8   7        5.40       -1.07      5.12 o 
  -8   9   7        4.77        4.84      4.57 o 
  -7   9   7       18.83       19.15      5.82 o 
  -6   9   7       26.63       38.57      7.10 o 
  -5   9   7       21.57       36.96      8.26 o 
  -4   9   7       15.97       15.24      8.98 o 
  -3   9   7       33.21       43.12     10.23 o 
  -2   9   7       63.23       70.02     11.34 o 
  -1   9   7      131.39      181.09     13.27 o 
   0   9   7       36.49       18.72      9.73 o 
   1   9   7      103.60       81.48     11.92 o 
   2   9   7       49.47       44.84      8.78 o 
   3   9   7       35.88       36.48      9.68 o 
   4   9   7       42.02       56.25      8.60 o 
   5   9   7       85.13       93.85      9.64 o 
   6   9   7       18.06       21.51      5.51 o 
   7   9   7       14.16       12.61      4.04 o 
  -8  10   7        5.28       -3.96      3.96 o 
  -7  10   7        2.86        7.82      4.42 o 
  -6  10   7        1.45       -4.54      6.36 o 
  -5  10   7       11.63       11.96      7.23 o 
  -4  10   7       38.38       62.97      9.80 o 
  -3  10   7        3.46       -0.72      7.62 o 
  -2  10   7       58.98       73.80     11.12 o 
  -1  10   7       33.60       33.37      9.16 o 
   0  10   7       13.14       12.25      8.06 o 
   1  10   7       61.67       47.27     10.66 o 
   2  10   7       25.78       18.92      7.38 o 
   3  10   7        8.29       30.02      6.72 o 
   4  10   7       15.34       -7.43      8.02 o 
   5  10   7        1.71       -5.64      5.76 o 
   6  10   7        5.91       -3.70      4.95 o 
  -7  11   7        8.41       14.93      3.83 o 
  -6  11   7       21.72       30.12      6.41 o 
  -5  11   7        3.69        2.52      5.35 o 
  -4  11   7       14.95       18.85      7.54 o 
  -3  11   7        7.17       12.84      6.16 o 
  -2  11   7       62.82       63.10      9.98 o 
  -1  11   7       35.89       37.57      9.49 o 
   0  11   7       26.61       31.16      7.41 o 
   1  11   7       10.74       -0.66      7.21 o 
   2  11   7       22.79       23.10      7.97 o 
   3  11   7        1.06        6.81      5.90 o 
   4  11   7        0.85       -0.96      6.37 o 
   5  11   7        2.32        7.38      4.89 o 
  -6  12   7        1.06        2.57      3.87 o 
  -5  12   7        0.07        1.98      5.11 o 
  -4  12   7        0.60        4.35      5.36 o 
  -3  12   7        9.16       14.05      6.26 o 
  -2  12   7       55.62       62.31      9.73 o 
  -1  12   7        7.96        6.64      6.07 o 
   0  12   7        8.10       12.06      5.71 o 
   1  12   7        1.16        3.40      6.36 o 
   2  12   7        2.22        4.20      5.50 o 
   3  12   7       12.55       14.75      5.21 o 
   4  12   7       10.16       15.79      5.10 o 
   5  12   7        5.06        4.96      3.76 o 
  -5  13   7        0.13        6.21      3.16 o 
  -4  13   7        2.71       -2.15      4.56 o 
  -3  13   7       19.39       38.97      6.29 o 
  -2  13   7        1.15        3.74      5.53 o 
  -1  13   7        9.98       17.98      5.73 o 
   0  13   7        4.85        0.00      5.88 o 
   1  13   7        3.21        1.80      5.79 o 
   2  13   7        2.89       -4.46      5.27 o 
   3  13   7        8.76        8.44      4.76 o 
   4  13   7        0.49        0.71      3.53 o 
  -3  14   7        0.01        0.28      3.53 o 
  -2  14   7        4.87       -4.96      4.96 o 
  -1  14   7       11.21       13.32      4.23 o 
   0  14   7        1.46        6.31      4.47 o 
   1  14   7        5.45        3.48      4.50 o 
   2  14   7        5.73       -1.61      3.88 o 
  -3 -13   8       12.27        2.45      3.37 o 
  -2 -13   8        1.09        2.84      3.53 o 
  -1 -13   8        5.01        5.44      4.13 o 
   0 -13   8        2.69       -0.89      3.67 o 
   1 -13   8        4.20        1.89      3.92 o 
   2 -13   8        2.51        1.71      2.83 o 
  -5 -12   8        6.42        1.38      3.18 o 
  -4 -12   8       18.22       16.34      4.05 o 
  -3 -12   8        3.41        1.83      4.65 o 
  -2 -12   8        1.26        0.81      4.33 o 
  -1 -12   8        2.88        8.44      4.05 o 
   0 -12   8        6.41       11.68      4.76 o 
   1 -12   8       16.80        8.21      5.94 o 
   2 -12   8        0.04        1.69      4.43 o 
   3 -12   8        0.01        1.88      3.67 o 
  -6 -11   8        0.24        4.76      3.37 o 
  -5 -11   8        0.09       -3.76      4.28 o 
  -4 -11   8       25.78       14.95      5.48 o 
  -3 -11   8        8.77        8.50      5.43 o 
  -2 -11   8        0.86       12.68      4.34 o 
  -1 -11   8        7.79       16.28      4.84 o 
   0 -11   8       30.09       32.88      6.70 o 
   1 -11   8        1.49        1.46      5.13 o 
   2 -11   8       34.93       38.94      7.24 o 
   3 -11   8       14.96       13.96      5.24 o 
   4 -11   8       10.54       12.05      4.13 o 
  -7 -10   8        1.01        5.41      2.91 o 
  -6 -10   8        3.83        4.43      3.93 o 
  -5 -10   8        0.09        0.88      4.59 o 
  -4 -10   8       11.08       15.23      5.12 o 
  -3 -10   8        4.09       -5.05      6.07 o 
  -2 -10   8       40.16       30.31      7.91 o 
  -1 -10   8        5.61       -4.89      7.28 o 
   0 -10   8       31.46       38.29      7.81 o 
   1 -10   8       21.00       25.82      7.37 o 
   2 -10   8       21.84       17.61      7.34 o 
   3 -10   8       16.18       15.57      5.60 o 
   4 -10   8        8.97        6.70      4.71 o 
   5 -10   8        3.13        4.23      3.63 o 
  -7  -9   8       12.14        8.41      4.00 o 
  -6  -9   8       40.44       30.47      5.74 o 
  -5  -9   8        2.84        2.61      4.93 o 
  -4  -9   8       31.73       37.86      6.36 o 
  -3  -9   8       49.32       54.24      8.37 o 
  -2  -9   8       26.36       19.11      7.71 o 
  -1  -9   8        6.68        4.72      6.84 o 
   0  -9   8       30.06       16.77      8.24 o 
   1  -9   8       26.89       22.42      7.97 o 
   2  -9   8        8.90        4.86      7.49 o 
   3  -9   8       25.91       23.16      7.88 o 
   4  -9   8        4.07        2.40      5.87 o 
   5  -9   8       48.68       49.33      5.93 o 
   6  -9   8        6.69        5.47      3.28 o 
  -8  -8   8        5.70        3.53      3.67 o 
  -7  -8   8        6.13        7.85      4.64 o 
  -6  -8   8       15.42       16.24      5.74 o 
  -5  -8   8       18.05       29.02      6.98 o 
  -4  -8   8       49.49       52.47      8.54 o 
  -3  -8   8      124.18      122.64     11.87 o 
  -2  -8   8       51.64       60.09      9.11 o 
  -1  -8   8       37.68       27.06      9.45 o 
   0  -8   8        0.03        0.00      6.74 o 
   1  -8   8       62.13       76.62      9.13 o 
   2  -8   8        5.44       -2.64      6.74 o 
   3  -8   8       21.75       16.62      7.76 o 
   4  -8   8       35.36       40.35      7.91 o 
   5  -8   8        3.16        2.25      5.39 o 
   6  -8   8       22.93       24.44      4.50 o 
  -8  -7   8        5.31        2.95      4.36 o 
  -7  -7   8        1.56       -5.79      5.79 o 
  -6  -7   8        9.17       14.29      6.74 o 
  -5  -7   8        1.50       -7.20      7.20 o 
  -4  -7   8       10.98        5.44      6.30 o 
  -3  -7   8       27.90       14.73      8.85 o 
  -2  -7   8       28.04       18.61      7.71 o 
  -1  -7   8        9.50        8.00      7.73 o 
   0  -7   8       27.89       44.43      8.77 o 
   1  -7   8      192.14      172.82     13.73 o 
   2  -7   8      300.80      274.41     16.22 o 
   3  -7   8       57.35       42.29      9.66 o 
   4  -7   8       68.33       60.45      9.64 o 
   5  -7   8        9.87        9.29      6.19 o 
   6  -7   8        4.00       -5.04      5.04 o 
   7  -7   8        9.80        9.48      3.39 o 
  -9  -6   8        3.77       -0.45      3.42 o 
  -8  -6   8        4.49        5.48      3.88 o 
  -7  -6   8        0.67       -5.89      5.89 o 
  -6  -6   8       26.76       38.57      6.53 o 
  -5  -6   8       42.43       27.42      9.45 o 
  -4  -6   8       49.22       64.61     10.23 o 
  -3  -6   8       34.42       39.91      9.46 o 
  -2  -6   8       36.36       37.93      8.56 o 
  -1  -6   8       39.49       25.34      8.10 o 
   0  -6   8       79.97       77.92     10.38 o 
   1  -6   8       67.97       77.11     10.49 o 
   2  -6   8        3.26       -0.71      8.64 o 
   3  -6   8       16.03       20.67      6.31 o 
   4  -6   8      163.25      163.46     13.27 o 
   5  -6   8       33.79        9.65      7.34 o 
   6  -6   8      103.42       97.04      9.08 o 
   7  -6   8       15.99       14.39      4.21 o 
  -9  -5   8        4.15        3.38      3.45 o 
  -8  -5   8        3.33        4.00      5.05 o 
  -7  -5   8        1.46        0.00      5.96 o 
  -6  -5   8        1.54       -2.31      4.78 o 
  -5  -5   8        8.56       16.30      6.69 o 
  -4  -5   8       48.51       41.41      9.68 o 
  -3  -5   8       61.90       66.87      9.96 o 
  -2  -5   8      116.83      110.00     11.97 o 
  -1  -5   8      179.67      178.38     13.69 o 
   0  -5   8      401.18      397.48     19.12 o 
   1  -5   8       28.61       33.96      8.13 o 
   2  -5   8       61.13       37.01     10.27 o 
   3  -5   8       62.00       52.03     11.21 o 
   4  -5   8       79.19       87.25     10.60 o 
   5  -5   8      205.65      238.26     13.86 o 
   6  -5   8       42.26       31.73      6.83 o 
   7  -5   8       53.18       53.56      6.01 o 
  -9  -4   8        0.87       -1.31      4.03 o 
  -8  -4   8        8.29       -3.90      6.39 o 
  -7  -4   8       24.82       31.79      7.29 o 
  -6  -4   8       74.12       87.58     10.44 o 
  -5  -4   8       82.78       90.29     10.74 o 
  -4  -4   8       47.48       49.44      9.48 o 
  -3  -4   8       88.02       98.45     10.66 o 
  -2  -4   8       25.31       24.88      8.79 o 
  -1  -4   8      305.50      363.11     17.73 o 
   0  -4   8      202.39      188.54     14.52 o 
   1  -4   8      264.80      251.04     15.06 o 
   2  -4   8        2.23        1.41      6.77 o 
   3  -4   8      116.40      153.52     12.63 o 
   4  -4   8      120.30      112.48     12.08 o 
   5  -4   8       10.74       19.11      6.62 o 
   6  -4   8       29.58       26.55      7.51 o 
   7  -4   8       62.06       58.84      7.35 o 
   8  -4   8       18.34        6.08      3.24 o 
  -9  -3   8        9.87        6.51      4.85 o 
  -8  -3   8        2.47       -4.68      5.91 o 
  -7  -3   8        2.58       -1.28      6.57 o 
  -6  -3   8        8.23       10.61      7.85 o 
  -5  -3   8       47.79       86.77     11.13 o 
  -4  -3   8       34.56       46.95      8.64 o 
  -3  -3   8       53.21       54.83      9.02 o 
  -2  -3   8      178.96      193.51     13.53 o 
  -1  -3   8      488.56      514.86     21.35 o 
   0  -3   8      330.49      322.16     16.98 o 
   1  -3   8      235.08      235.82     14.78 o 
   2  -3   8      558.19      599.83     22.52 o 
   3  -3   8       92.90       97.82     10.67 o 
   4  -3   8       39.91       31.76      8.73 o 
   5  -3   8       90.35       62.97      9.37 o 
   6  -3   8       10.36        2.79      6.38 o 
   7  -3   8       17.05       14.79      5.95 o 
   8  -3   8       42.92       42.12      4.25 o 
  -9  -2   8        4.14        6.96      4.92 o 
  -8  -2   8        0.95        5.97      4.76 o 
  -7  -2   8        5.11       -3.28      7.04 o 
  -6  -2   8       12.78        5.03      8.10 o 
  -5  -2   8       11.41       16.85      8.19 o 
  -4  -2   8        1.23       -2.15      7.95 o 
  -3  -2   8       10.64       13.68      8.09 o 
  -2  -2   8      259.31      248.46     14.68 o 
  -1  -2   8      251.03      265.41     16.47 o 
   0  -2   8      340.01      349.02     17.00 o 
   1  -2   8       21.31       13.28      7.86 o 
   2  -2   8      172.05      184.72     14.06 o 
   3  -2   8      212.22      200.31     15.14 o 
   4  -2   8      533.53      565.98     21.87 o 
   5  -2   8       98.79       91.97     10.83 o 
   6  -2   8      239.43      240.03     13.56 o 
   7  -2   8       24.72       12.04      6.02 o 
   8  -2   8       43.95       31.06      4.53 o 
 -10  -1   8        6.50        8.34      3.10 o 
  -9  -1   8        3.70        4.81      4.81 o 
  -8  -1   8        2.94        3.33      6.24 o 
  -7  -1   8        4.67        2.67      7.42 o 
  -6  -1   8        2.07        5.79      6.95 o 
  -5  -1   8        5.12        4.40      7.41 o 
  -4  -1   8      254.95      297.79     17.21 o 
  -3  -1   8      124.00      101.49     11.95 o 
  -2  -1   8      151.74      175.22     13.50 o 
  -1  -1   8      519.29      545.14     20.68 o 
   0  -1   8      484.76      500.69     19.95 o 
   1  -1   8       31.42       38.51      7.81 o 
   2  -1   8      379.36      357.81     18.73 o 
   3  -1   8       33.68       45.39      8.09 o 
   4  -1   8       56.69       75.12     10.07 o 
   5  -1   8      394.73      405.44     19.15 o 
   6  -1   8       40.38       37.88      8.90 o 
   7  -1   8       85.39       95.25      8.44 o 
   8  -1   8       39.72       31.65      4.76 o 
 -10   0   8        1.40       -0.40      2.19 o 
  -9   0   8        0.86       -3.59      3.59 o 
  -8   0   8        1.93        1.11      4.48 o 
  -7   0   8        1.87        2.52      5.11 o 
  -6   0   8      231.80      275.04     11.30 o 
  -5   0   8      196.92      172.85     26.50 o 
  -4   0   8      102.86       99.61      7.76 o 
  -3   0   8       39.35       35.59      6.91 o 
  -2   0   8        0.03       -4.33      5.16 o 
  -1   0   8       16.32       26.05      6.11 o 
   0   0   8      142.31      147.39      8.90 o 
   1   0   8      327.61      334.62     12.12 o 
   2   0   8      731.06      771.25     17.87 o 
   3   0   8      258.06      256.49     14.92 o 
   4   0   8       25.71       24.83      5.80 o 
   5   0   8        3.43        1.93      7.72 o 
   6   0   8        0.69        2.94      9.10 o 
   7   0   8      108.60      107.25     13.73 o 
   8   0   8        0.72        1.15      2.53 o 
 -10   1   8        6.69        4.07      3.29 o 
  -9   1   8        3.96        4.30      4.68 o 
  -8   1   8        2.84       10.86      5.38 o 
  -7   1   8        5.84        2.68      6.90 o 
  -6   1   8        1.29        5.10      7.60 o 
  -5   1   8        3.70       -7.84      7.84 o 
  -4   1   8      271.60      289.20     17.62 o 
  -3   1   8      115.82      124.19     11.25 o 
  -2   1   8      159.47      193.83     13.59 o 
  -1   1   8      516.72      553.99     21.46 o 
   0   1   8      450.84      487.80     20.29 o 
   1   1   8       43.02       54.53      9.20 o 
   2   1   8      406.91      441.06     19.24 o 
   3   1   8       35.25       39.44      8.45 o 
   4   1   8       52.83       78.10      9.64 o 
   5   1   8      377.12      386.83     18.06 o 
   6   1   8       40.03       52.45      8.88 o 
   7   1   8       81.60       86.73      7.85 o 
   8   1   8       36.27       27.73      4.71 o 
  -9   2   8        3.95        4.15      4.61 o 
  -8   2   8        0.84       -1.06      5.90 o 
  -7   2   8        6.05       -5.93      7.83 o 
  -6   2   8       12.53       25.27      6.81 o 
  -5   2   8       12.74       38.29      8.40 o 
  -4   2   8        1.52       -2.88      7.35 o 
  -3   2   8       15.90        9.82      8.30 o 
  -2   2   8      241.80      269.06     15.09 o 
  -1   2   8      272.00      335.05     17.66 o 
   0   2   8      286.72      296.04     16.94 o 
   1   2   8       17.06        5.55      8.21 o 
   2   2   8      168.53      172.80     14.18 o 
   3   2   8      213.93      226.41     14.52 o 
   4   2   8      546.71      583.12     22.56 o 
   5   2   8       99.62      102.43     10.48 o 
   6   2   8      248.38      224.67     13.99 o 
   7   2   8       22.45       21.26      6.23 o 
   8   2   8       43.88       26.24      4.34 o 
  -9   3   8        9.54        0.35      4.91 o 
  -8   3   8        2.56       -6.53      6.53 o 
  -7   3   8        2.65       11.55      6.67 o 
  -6   3   8        7.14       17.77      7.00 o 
  -5   3   8       45.38       57.15     10.31 o 
  -4   3   8       37.07       44.47      9.81 o 
  -3   3   8       56.51       80.42      9.99 o 
  -2   3   8      168.47      155.41     14.45 o 
  -1   3   8      485.90      479.76     21.89 o 
   0   3   8      360.75      343.67     18.92 o 
   1   3   8      204.84      202.20     14.49 o 
   2   3   8      595.47      665.93     24.19 o 
   3   3   8       97.13      117.82     10.54 o 
   4   3   8       33.84       44.25      8.44 o 
   5   3   8       94.67       68.32     10.17 o 
   6   3   8       12.03       -1.13      6.86 o 
   7   3   8       16.53       12.27      5.47 o 
   8   3   8       46.78       32.84      4.59 o 
  -9   4   8        0.78        0.64      4.64 o 
  -8   4   8        8.05       17.14      5.95 o 
  -7   4   8       26.74       34.40      7.27 o 
  -6   4   8       69.91       62.37     10.18 o 
  -5   4   8       86.36       86.37     11.36 o 
  -4   4   8       45.86       42.56     10.27 o 
  -3   4   8       86.33       77.16     11.83 o 
  -2   4   8       26.86       26.92     10.46 o 
  -1   4   8      283.96      286.89     17.42 o 
   0   4   8      189.57      210.11     13.56 o 
   1   4   8      277.54      277.41     16.17 o 
   2   4   8        0.68       -7.80      7.80 o 
   3   4   8      132.49      139.83     12.86 o 
   4   4   8      124.73      130.69     12.09 o 
   5   4   8        9.34        1.29      8.10 o 
   6   4   8       31.67       34.90      6.81 o 
   7   4   8       60.74       56.66      6.95 o 
   8   4   8       20.03        6.05      3.91 o 
  -9   5   8        4.39        4.68      3.74 o 
  -8   5   8        2.85       -3.91      5.58 o 
  -7   5   8        1.41        6.34      6.29 o 
  -6   5   8        1.17       -6.47      6.47 o 
  -5   5   8        8.45       12.11      6.94 o 
  -4   5   8       51.15       54.91     10.06 o 
  -3   5   8       55.35       46.69      9.73 o 
  -2   5   8      139.78      146.09     12.10 o 
  -1   5   8      164.67      185.17     13.78 o 
   0   5   8      387.90      395.30     18.71 o 
   1   5   8       26.38       25.85      8.83 o 
   2   5   8       70.08       77.30     10.67 o 
   3   5   8       50.20       52.10     10.03 o 
   4   5   8       80.67       98.56     10.92 o 
   5   5   8      196.03      213.78     13.98 o 
   6   5   8       41.53       58.65      7.32 o 
   7   5   8       49.61       33.23      6.10 o 
  -9   6   8        4.09        2.19      3.51 o 
  -8   6   8        5.11       16.07      4.78 o 
  -7   6   8        0.68        3.16      5.32 o 
  -6   6   8       25.11       32.51      7.60 o 
  -5   6   8       44.18       52.36      9.04 o 
  -4   6   8       46.75       59.77      9.31 o 
  -3   6   8       30.00       30.69      8.58 o 
  -2   6   8       31.86       24.22      9.76 o 
  -1   6   8       48.94       42.26     10.67 o 
   0   6   8       79.77       68.21     11.20 o 
   1   6   8       66.30       93.93     10.33 o 
   2   6   8        7.74        3.70      9.20 o 
   3   6   8       13.12       28.37      6.88 o 
   4   6   8      168.08      163.30     13.17 o 
   5   6   8       35.39       28.71      6.64 o 
   6   6   8      109.70      106.68      8.77 o 
   7   6   8       13.50        4.53      4.53 o 
  -8   7   8        5.21        2.56      4.17 o 
  -7   7   8        1.89       -6.00      6.00 o 
  -6   7   8        9.95       13.21      7.01 o 
  -5   7   8        1.17       -1.62      5.41 o 
  -4   7   8        9.47        7.67      4.80 o 
  -3   7   8       31.08       29.50      9.46 o 
  -2   7   8       30.38       45.52      9.40 o 
  -1   7   8        7.79       12.12      8.02 o 
   0   7   8       23.75       13.06      9.74 o 
   1   7   8      174.17      164.17     14.38 o 
   2   7   8      311.68      318.48     17.87 o 
   3   7   8       61.66       62.10      8.94 o 
   4   7   8       70.81       79.03     10.07 o 
   5   7   8        8.87        3.65      6.66 o 
   6   7   8        3.45        9.88      5.23 o 
   7   7   8       10.57        9.28      3.32 o 
  -8   8   8        5.44        1.72      3.26 o 
  -7   8   8        6.54        2.69      4.01 o 
  -6   8   8       15.17        8.67      6.59 o 
  -5   8   8       19.18       23.80      7.24 o 
  -4   8   8       48.26       72.83      9.97 o 
  -3   8   8      117.03      161.20     11.87 o 
  -2   8   8       55.00       75.24     10.31 o 
  -1   8   8       38.97       43.05      9.73 o 
   0   8   8        0.11        3.54      7.73 o 
   1   8   8       58.82       57.15     10.40 o 
   2   8   8        5.98        2.07      7.07 o 
   3   8   8       23.23       21.85      7.50 o 
   4   8   8       36.38       41.91      8.16 o 
   5   8   8        3.46        0.46      5.38 o 
   6   8   8       24.33       24.37      4.74 o 
  -7   9   8       12.72       14.03      4.00 o 
  -6   9   8       39.71       52.19      6.53 o 
  -5   9   8        2.31        2.10      6.25 o 
  -4   9   8       30.91       29.87      7.79 o 
  -3   9   8       44.33       38.81      8.96 o 
  -2   9   8       28.59       28.38      8.60 o 
  -1   9   8        4.81       16.86      6.88 o 
   0   9   8       35.23       21.39      8.56 o 
   1   9   8       26.77       38.80      8.30 o 
   2   9   8        9.36       19.66      7.64 o 
   3   9   8       24.70       42.04      7.62 o 
   4   9   8        4.73       -4.86      6.22 o 
   5   9   8       50.33       54.79      6.01 o 
   6   9   8        4.98       -2.40      3.64 o 
  -7  10   8        1.02        2.54      3.32 o 
  -6  10   8        4.45        2.40      4.68 o 
  -5  10   8        0.17       -3.52      5.46 o 
  -4  10   8       12.14       20.82      6.59 o 
  -3  10   8        4.11       -7.33      7.33 o 
  -2  10   8       36.38       34.28      8.66 o 
  -1  10   8        6.65       17.83      6.37 o 
   0  10   8       29.84       30.28      8.30 o 
   1  10   8       18.53       29.96      8.21 o 
   2  10   8       23.50       18.95      7.44 o 
   3  10   8       15.59       10.84      5.49 o 
   4  10   8        8.41        6.37      5.58 o 
   5  10   8        3.01        2.57      3.67 o 
  -6  11   8        0.28       -1.43      3.32 o 
  -5  11   8        0.16        0.00      4.61 o 
  -4  11   8       25.44       28.12      6.26 o 
  -3  11   8        8.25        7.75      5.89 o 
  -2  11   8        1.07       10.64      5.43 o 
  -1  11   8        7.56       -6.02      6.59 o 
   0  11   8       33.14       32.24      6.90 o 
   1  11   8        0.93       -6.29      6.29 o 
   2  11   8       36.04       34.65      7.46 o 
   3  11   8       15.45       10.64      5.42 o 
   4  11   8        9.94       13.37      4.08 o 
  -5  12   8        6.33        5.54      3.44 o 
  -4  12   8       18.10       17.70      5.15 o 
  -3  12   8        2.83       10.14      4.27 o 
  -2  12   8        1.61       -3.38      5.34 o 
  -1  12   8        3.31        5.28      5.38 o 
   0  12   8        7.12        0.42      4.90 o 
   1  12   8       16.28       15.97      5.14 o 
   2  12   8        0.04       -3.87      4.49 o 
   3  12   8        0.02        4.20      3.79 o 
  -3  13   8       11.57       13.30      3.52 o 
  -2  13   8        1.18        1.49      3.85 o 
  -1  13   8        4.39        4.73      4.40 o 
   0  13   8        3.04        5.33      3.97 o 
   1  13   8        4.70       11.85      3.95 o 
   2  13   8        2.81        2.23      3.52 o 
  -2 -12   9        0.11        0.44      3.06 o 
  -1 -12   9        8.35        8.72      3.52 o 
   0 -12   9        2.90        4.33      3.17 o 
  -4 -11   9        0.06       -0.96      3.23 o 
  -3 -11   9       12.00        4.72      3.87 o 
  -2 -11   9        5.78        9.84      4.10 o 
  -1 -11   9        4.42        5.50      4.59 o 
   0 -11   9        4.68        3.71      4.74 o 
   1 -11   9        1.63        0.91      4.23 o 
   2 -11   9       16.11       17.39      3.78 o 
  -5 -10   9        9.52        5.85      4.00 o 
  -4 -10   9       18.43       12.45      4.60 o 
  -3 -10   9        4.89        5.06      4.69 o 
  -2 -10   9       20.08       18.17      6.22 o 
  -1 -10   9        5.21       -5.52      5.52 o 
   0 -10   9       11.77       10.80      6.00 o 
   1 -10   9       24.31       18.65      5.57 o 
   2 -10   9        5.71        8.07      4.62 o 
   3 -10   9        1.82        1.14      3.79 o 
  -6  -9   9       18.74       15.89      3.84 o 
  -5  -9   9        3.33        7.04      4.26 o 
  -4  -9   9        1.85       -2.10      4.95 o 
  -3  -9   9        0.48        0.94      5.21 o 
  -2  -9   9        0.48       -3.02      4.93 o 
  -1  -9   9       60.67       52.40      7.50 o 
   0  -9   9        1.50        4.10      5.07 o 
   1  -9   9       10.62       25.79      5.36 o 
   2  -9   9       12.77       13.45      5.64 o 
   3  -9   9        7.57        6.65      5.20 o 
   4  -9   9        3.14        6.92      3.74 o 
  -7  -8   9        0.65       -3.20      3.20 o 
  -6  -8   9        5.93        4.01      4.17 o 
  -5  -8   9        6.10       11.50      4.95 o 
  -4  -8   9        4.81        4.41      5.56 o 
  -3  -8   9        3.43       -6.27      6.27 o 
  -2  -8   9        2.28        7.97      6.29 o 
  -1  -8   9       35.12       39.15      7.60 o 
   0  -8   9       26.57       25.45      7.54 o 
   1  -8   9       26.60       29.40      7.18 o 
   2  -8   9       11.02       10.59      5.59 o 
   3  -8   9       46.28       46.90      6.38 o 
   4  -8   9       26.89       32.55      4.97 o 
   5  -8   9       22.21       14.61      4.42 o 
  -7  -7   9        1.94        1.74      3.95 o 
  -6  -7   9        9.31       21.59      4.80 o 
  -5  -7   9       19.45       17.14      6.21 o 
  -4  -7   9        0.60       -6.75      6.75 o 
  -3  -7   9       21.06        4.74      7.30 o 
  -2  -7   9       27.94       26.59      7.90 o 
  -1  -7   9       17.29        6.96      7.24 o 
   0  -7   9       18.71       30.81      8.03 o 
   1  -7   9       37.76       33.94      8.44 o 
   2  -7   9      104.14       87.54      9.42 o 
   3  -7   9       17.19        6.55      6.31 o 
   4  -7   9       13.59       20.68      5.06 o 
   5  -7   9        4.68        9.11      4.27 o 
  -8  -6   9       14.50        2.58      3.37 o 
  -7  -6   9        4.00        2.45      4.78 o 
  -6  -6   9       13.85       18.74      5.91 o 
  -5  -6   9        3.10       -2.70      5.49 o 
  -4  -6   9       20.38       20.11      7.48 o 
  -3  -6   9       33.80       28.29      8.91 o 
  -2  -6   9       47.00       35.17      8.74 o 
  -1  -6   9       26.36       24.60      8.17 o 
   0  -6   9       28.86       23.19      7.41 o 
   1  -6   9       30.11       34.18      8.77 o 
   2  -6   9       26.45       28.95      8.09 o 
   3  -6   9       54.57       49.75      8.01 o 
   4  -6   9       37.07       45.62      6.14 o 
   5  -6   9        0.75       10.33      3.92 o 
   6  -6   9       31.85       25.41      3.97 o 
  -8  -5   9        0.39       -0.54      3.76 o 
  -7  -5   9        3.96       -5.75      5.75 o 
  -6  -5   9       14.66        9.58      6.67 o 
  -5  -5   9        3.12       -0.58      6.00 o 
  -4  -5   9        9.06       14.57      5.77 o 
  -3  -5   9       37.85       36.54      8.20 o 
  -2  -5   9      183.30      195.89     13.91 o 
  -1  -5   9      164.70      175.48     12.83 o 
   0  -5   9        1.05        0.68      6.29 o 
   1  -5   9       37.98       36.80      8.26 o 
   2  -5   9        9.43        3.79      6.93 o 
   3  -5   9       34.24       37.14      7.43 o 
   4  -5   9       26.22       29.62      6.39 o 
   5  -5   9      157.39      168.34     10.74 o 
   6  -5   9       27.73       26.14      4.67 o 
  -8  -4   9        1.08       -4.37      4.37 o 
  -7  -4   9        1.61       -3.51      5.24 o 
  -6  -4   9        0.35       -1.63      5.85 o 
  -5  -4   9       21.47        0.61      8.36 o 
  -4  -4   9       31.42       34.01      7.63 o 
  -3  -4   9       70.00       78.15     10.41 o 
  -2  -4   9       44.68       35.26      8.58 o 
  -1  -4   9       81.06       86.18     10.92 o 
   0  -4   9        4.75        1.38      7.63 o 
   1  -4   9       79.95       89.13     10.40 o 
   2  -4   9       93.52       89.37      9.96 o 
   3  -4   9      359.70      343.83     16.33 o 
   4  -4   9       40.26       49.41      7.10 o 
   5  -4   9       45.72       40.55      7.26 o 
   6  -4   9       41.70       48.06      5.78 o 
  -8  -3   9        1.48        0.00      4.90 o 
  -7  -3   9       17.44       19.76      5.99 o 
  -6  -3   9        6.54       -2.84      6.98 o 
  -5  -3   9       24.37       14.57      7.88 o 
  -4  -3   9       94.72       84.11     11.21 o 
  -3  -3   9      108.92      128.88     11.67 o 
  -2  -3   9       60.58       55.15      9.21 o 
  -1  -3   9       46.70       33.08      8.44 o 
   0  -3   9       27.56       29.76      8.50 o 
   1  -3   9       90.58       97.93     10.87 o 
   2  -3   9      243.01      235.68     14.47 o 
   3  -3   9       73.51       82.24      9.62 o 
   4  -3   9       98.80      104.64      9.69 o 
   5  -3   9       49.31       41.45      7.74 o 
   6  -3   9       16.49        1.12      5.51 o 
   7  -3   9       22.32       14.69      3.57 o 
  -9  -2   9        0.52       -1.47      2.99 o 
  -8  -2   9       18.53       29.68      5.12 o 
  -7  -2   9        7.00        2.96      6.03 o 
  -6  -2   9        7.29       12.92      7.00 o 
  -5  -2   9        6.09        1.94      6.63 o 
  -4  -2   9       20.58       34.49      8.84 o 
  -3  -2   9      241.31      290.24     16.11 o 
  -2  -2   9      179.67      166.83     12.90 o 
  -1  -2   9       14.35       30.82      7.41 o 
   0  -2   9      265.23      270.75     16.43 o 
   1  -2   9       77.47       80.39     10.57 o 
   2  -2   9       14.34       14.68      7.06 o 
   3  -2   9       18.73       28.06      8.63 o 
   4  -2   9      132.86      117.90     11.44 o 
   5  -2   9       18.45       17.38      6.58 o 
   6  -2   9      244.96      260.13     11.88 o 
   7  -2   9        8.05        3.14      3.35 o 
  -9  -1   9        2.96        0.22      3.36 o 
  -8  -1   9        3.57        4.19      4.05 o 
  -7  -1   9       28.04       30.84      6.92 o 
  -6  -1   9       20.99       16.74      7.56 o 
  -5  -1   9       37.32       45.13      8.55 o 
  -4  -1   9       59.55       70.83      9.92 o 
  -3  -1   9       40.09       49.34      8.14 o 
  -2  -1   9      107.33      120.65     11.70 o 
  -1  -1   9      116.34      120.07     11.62 o 
   0  -1   9       14.28       17.12      7.90 o 
   1  -1   9       21.30       23.55      7.15 o 
   2  -1   9       91.63       90.86     10.18 o 
   3  -1   9       73.74       75.53     10.57 o 
   4  -1   9      138.24      128.86     11.43 o 
   5  -1   9      214.90      239.79     12.94 o 
   6  -1   9       38.67       36.30      6.63 o 
   7  -1   9       44.51       46.64      4.72 o 
  -9   0   9        1.35        0.84      2.96 o 
  -8   0   9        0.17       -2.09      3.17 o 
  -7   0   9        0.32        2.68      3.77 o 
  -6   0   9       14.75       13.51      4.66 o 
  -5   0   9        1.02        1.03      4.94 o 
  -4   0   9        3.85        4.23     13.66 o 
  -3   0   9       28.24       33.49      5.86 o 
  -2   0   9       28.01       38.86     14.09 o 
  -1   0   9        9.89        9.69      8.82 o 
   0   0   9      581.57      596.56     16.02 o 
   1   0   9      427.01      413.48     15.42 o 
   2   0   9       88.64       83.14      7.52 o 
   3   0   9      494.71      544.61     14.63 o 
   4   0   9       42.09       47.12      6.01 o 
   5   0   9       21.66       27.71     10.62 o 
   6   0   9        2.72        9.43      4.63 o 
   7   0   9       13.99        9.96      2.69 o 
  -9   1   9        2.92        3.96      3.10 o 
  -8   1   9        4.11       -1.86      5.00 o 
  -7   1   9       26.07       27.44      7.97 o 
  -6   1   9       22.73       28.24      7.77 o 
  -5   1   9       34.88       34.18      8.77 o 
  -4   1   9       58.05       50.64     10.78 o 
  -3   1   9       43.34       40.90     10.02 o 
  -2   1   9       97.16      104.25     11.42 o 
  -1   1   9      142.93      155.05     13.31 o 
   0   1   9       20.41       14.99      8.30 o 
   1   1   9       27.29       33.03      7.86 o 
   2   1   9       89.66       80.23     10.13 o 
   3   1   9       69.46       71.72     10.03 o 
   4   1   9      142.59      154.16     11.41 o 
   5   1   9      220.15      224.54     12.85 o 
   6   1   9       35.95       27.32      6.41 o 
   7   1   9       45.54       32.89      4.99 o 
  -9   2   9        0.42       -1.03      2.89 o 
  -8   2   9       19.30        8.23      4.94 o 
  -7   2   9        6.39       16.34      5.62 o 
  -6   2   9        8.08        9.44      7.60 o 
  -5   2   9        6.73       -1.30      6.10 o 
  -4   2   9       19.48       23.79      8.62 o 
  -3   2   9      237.48      280.29     16.24 o 
  -2   2   9      161.29      167.57     13.14 o 
  -1   2   9       17.64       16.42      7.98 o 
   0   2   9      291.79      334.84     17.42 o 
   1   2   9       79.77       84.65     11.20 o 
   2   2   9       16.99       18.12      7.70 o 
   3   2   9       22.01       35.63      9.28 o 
   4   2   9      133.61      125.26     11.72 o 
   5   2   9       18.78       20.67      5.62 o 
   6   2   9      240.69      243.55     11.32 o 
   7   2   9        9.47        1.49      3.85 o 
  -8   3   9        1.46        0.00      4.02 o 
  -7   3   9       18.22       30.74      6.43 o 
  -6   3   9        6.73       19.41      6.04 o 
  -5   3   9       25.97       33.09      7.74 o 
  -4   3   9       93.98       95.00     11.01 o 
  -3   3   9      105.35      106.56     10.54 o 
  -2   3   9       59.67       57.95      9.65 o 
  -1   3   9       36.82       24.42      8.56 o 
   0   3   9       25.77       29.58      8.98 o 
   1   3   9      103.94      122.02     12.56 o 
   2   3   9      213.38      219.70     14.59 o 
   3   3   9       75.63       65.61     10.66 o 
   4   3   9       89.50      102.25      9.48 o 
   5   3   9       46.11       44.90      7.53 o 
   6   3   9       18.84       10.53      4.85 o 
   7   3   9       21.14        7.00      3.80 o 
  -8   4   9        0.98       -3.34      4.08 o 
  -7   4   9        2.00       11.48      5.66 o 
  -6   4   9        0.68       -1.63      4.52 o 
  -5   4   9       17.76       17.20      7.47 o 
  -4   4   9       33.81       38.29      9.10 o 
  -3   4   9       76.62       98.64     11.75 o 
  -2   4   9       40.36       52.85      8.96 o 
  -1   4   9       94.14      104.21     11.96 o 
   0   4   9        9.02        4.82      7.76 o 
   1   4   9       83.93       97.27     11.65 o 
   2   4   9       91.85       78.33     10.31 o 
   3   4   9      362.66      324.10     16.45 o 
   4   4   9       41.48       24.41      6.98 o 
   5   4   9       47.37       49.96      7.45 o 
   6   4   9       40.84       51.03      5.86 o 
  -8   5   9        0.49        1.83      3.58 o 
  -7   5   9        4.51       16.86      4.61 o 
  -6   5   9       14.75        7.10      6.13 o 
  -5   5   9        3.09       -7.00      7.14 o 
  -4   5   9        9.15        6.39      7.93 o 
  -3   5   9       41.98       48.85      8.85 o 
  -2   5   9      170.55      192.60     13.76 o 
  -1   5   9      178.03      206.42     15.72 o 
   0   5   9        0.22       10.19      5.88 o 
   1   5   9       42.97       59.01     10.13 o 
   2   5   9        9.68       10.56      6.40 o 
   3   5   9       33.60       43.69      8.41 o 
   4   5   9       26.74        0.00      6.93 o 
   5   5   9      153.26      171.94     10.15 o 
   6   5   9       29.43       16.91      4.77 o 
  -8   6   9       14.26       12.60      3.21 o 
  -7   6   9        3.88        7.73      3.82 o 
  -6   6   9       14.37       19.29      6.37 o 
  -5   6   9        3.18        2.72      6.22 o 
  -4   6   9       17.90       21.83      8.40 o 
  -3   6   9       36.63       45.13      8.60 o 
  -2   6   9       43.95       44.75      9.84 o 
  -1   6   9       24.39       31.87      8.08 o 
   0   6   9       24.45        9.90      7.84 o 
   1   6   9       33.56       39.00      9.13 o 
   2   6   9       29.12       18.26      8.14 o 
   3   6   9       54.06       66.56      8.65 o 
   4   6   9       39.55       46.13      6.97 o 
   5   6   9        1.02       -0.77      4.51 o 
   6   6   9       29.52       13.86      4.45 o 
  -7   7   9        2.02        0.58      3.93 o 
  -6   7   9        8.29        2.01      5.89 o 
  -5   7   9       20.34       25.59      6.10 o 
  -4   7   9        0.17        3.92      5.52 o 
  -3   7   9       20.88       17.00      7.68 o 
  -2   7   9       27.56       30.44      7.92 o 
  -1   7   9       16.60        5.94      7.66 o 
   0   7   9       18.42       14.41      9.06 o 
   1   7   9       40.90       27.36      7.20 o 
   2   7   9      102.05      109.57     10.85 o 
   3   7   9       17.32        2.10      6.65 o 
   4   7   9       15.24       14.37      5.79 o 
   5   7   9        3.74        0.66      4.44 o 
  -7   8   9        0.83        3.00      3.25 o 
  -6   8   9        6.01        7.72      4.18 o 
  -5   8   9        5.15        9.84      5.12 o 
  -4   8   9        5.22        2.01      5.59 o 
  -3   8   9        4.67       11.07      6.11 o 
  -2   8   9        1.28        6.42      6.21 o 
  -1   8   9       41.10       46.91      9.18 o 
   0   8   9       25.17       46.11      7.10 o 
   1   8   9       25.88       38.66      7.54 o 
   2   8   9       10.60        7.37      5.67 o 
   3   8   9       46.02       55.90      7.60 o 
   4   8   9       26.47       33.28      5.36 o 
   5   8   9       22.71       13.74      4.06 o 
  -6   9   9       19.20       23.44      4.00 o 
  -5   9   9        3.05        7.43      5.02 o 
  -4   9   9        2.21       -1.29      5.00 o 
  -3   9   9        0.32       -5.56      5.56 o 
  -2   9   9        0.52        2.07      5.89 o 
  -1   9   9       64.06       76.25      9.69 o 
   0   9   9        0.89        2.04      5.82 o 
   1   9   9       11.25       12.96      6.02 o 
   2   9   9       12.48       14.50      6.31 o 
   3   9   9        9.18       12.73      5.63 o 
   4   9   9        3.39        2.62      3.61 o 
  -5  10   9        9.44        8.29      3.94 o 
  -4  10   9       16.58       16.22      4.77 o 
  -3  10   9        4.86        3.20      5.12 o 
  -2  10   9       20.75       23.04      6.10 o 
  -1  10   9        5.11       -0.46      5.79 o 
   0  10   9       12.04       13.34      5.39 o 
   1  10   9       24.98       34.40      5.45 o 
   2  10   9        4.80        4.40      4.40 o 
   3  10   9        2.01       -2.97      4.01 o 
  -4  11   9        0.00        0.49      3.48 o 
  -3  11   9       12.62       11.18      4.13 o 
  -2  11   9        6.83       11.69      4.96 o 
  -1  11   9        4.44       12.55      4.80 o 
   0  11   9        4.94       -1.35      4.96 o 
   1  11   9        1.57       -3.48      4.39 o 
   2  11   9       14.04        5.87      3.74 o 
  -2  12   9        0.08       -0.92      3.01 o 
  -1  12   9        8.73       16.22      3.41 o 
   0  12   9        2.27        0.45      3.26 o 
  -3 -10  10        0.49        0.59      2.80 o 
  -2 -10  10        1.74       -1.15      3.24 o 
  -1 -10  10        1.69        3.89      3.30 o 
   0 -10  10        5.29        5.15      3.23 o 
   1 -10  10        0.27       -1.39      2.99 o 
  -4  -9  10        3.53       -0.94      3.21 o 
  -3  -9  10       14.70       12.83      4.60 o 
  -2  -9  10        5.48        2.21      4.17 o 
  -1  -9  10        9.24        5.25      4.74 o 
   0  -9  10       10.36       12.16      4.52 o 
   1  -9  10        2.39       -3.42      3.76 o 
   2  -9  10        6.98        3.08      3.30 o 
  -5  -8  10        2.03       -0.48      2.94 o 
  -4  -8  10        0.71       -4.32      4.32 o 
  -3  -8  10        0.80        1.79      4.55 o 
  -2  -8  10        5.69        5.44      4.70 o 
  -1  -8  10       12.12       14.05      5.28 o 
   0  -8  10        5.23        5.90      4.77 o 
   1  -8  10        9.31        6.81      4.66 o 
   2  -8  10        0.87        5.30      3.81 o 
   3  -8  10       12.16        9.31      3.30 o 
  -6  -7  10        0.54        0.87      3.09 o 
  -5  -7  10        5.31        2.46      4.15 o 
  -4  -7  10       10.57       13.01      4.63 o 
  -3  -7  10        1.06        5.05      4.84 o 
  -2  -7  10       10.05       10.37      5.61 o 
  -1  -7  10        8.10       24.13      5.76 o 
   0  -7  10       35.05       45.09      6.74 o 
   1  -7  10       11.32        7.99      4.96 o 
   2  -7  10       46.44       53.33      6.42 o 
   3  -7  10        3.67        2.48      4.04 o 
   4  -7  10       39.52       33.15      4.06 o 
  -6  -6  10        0.60        0.83      3.79 o 
  -5  -6  10        0.35       -4.64      4.64 o 
  -4  -6  10       12.02        1.70      5.36 o 
  -3  -6  10        4.16        0.95      5.94 o 
  -2  -6  10       25.17       15.05      7.16 o 
  -1  -6  10       12.31       15.96      5.37 o 
   0  -6  10       46.49       38.57      7.21 o 
   1  -6  10       10.29       15.55      5.71 o 
   2  -6  10       20.41       28.70      5.37 o 
   3  -6  10       38.43       43.46      5.72 o 
   4  -6  10       33.21       42.87      4.59 o 
  -7  -5  10        4.68        3.02      3.27 o 
  -6  -5  10        0.35       -1.94      4.12 o 
  -5  -5  10        1.96        0.00      5.20 o 
  -4  -5  10        9.05       23.15      5.81 o 
  -3  -5  10        1.16        2.05      5.27 o 
  -2  -5  10       12.76       16.21      5.77 o 
  -1  -5  10       43.50       33.26      7.92 o 
   0  -5  10       37.53       44.38      7.53 o 
   1  -5  10       21.82       19.45      6.43 o 
   2  -5  10       14.43       13.19      5.96 o 
   3  -5  10       20.66       29.51      5.77 o 
   4  -5  10       12.67       19.62      4.38 o 
   5  -5  10       54.13       35.78      4.60 o 
  -7  -4  10        9.05        5.65      3.54 o 
  -6  -4  10       15.08       12.32      4.83 o 
  -5  -4  10       34.02       30.30      6.67 o 
  -4  -4  10       10.51        5.57      5.80 o 
  -3  -4  10       31.26       16.78      6.91 o 
  -2  -4  10       49.54       57.98      7.50 o 
  -1  -4  10       26.73       26.79      7.77 o 
   0  -4  10       25.32       31.17      7.21 o 
   1  -4  10      103.30       93.48      9.66 o 
   2  -4  10        5.92       11.58      5.06 o 
   3  -4  10      115.51      120.24      8.99 o 
   4  -4  10        8.37       22.23      4.35 o 
   5  -4  10       13.70       21.74      4.04 o 
  -7  -3  10        3.85        0.58      3.82 o 
  -6  -3  10        1.54       -1.96      4.51 o 
  -5  -3  10        9.80       24.13      5.50 o 
  -4  -3  10       15.91       24.49      6.61 o 
  -3  -3  10        0.74        2.24      5.44 o 
  -2  -3  10        4.03       13.48      6.07 o 
  -1  -3  10        9.86       10.81      6.90 o 
   0  -3  10       56.05       62.70      8.96 o 
   1  -3  10       93.34       75.15     10.09 o 
   2  -3  10      192.87      223.45     12.44 o 
   3  -3  10       37.35       43.14      7.70 o 
   4  -3  10      147.31      147.65      9.76 o 
   5  -3  10       25.59       22.38      4.37 o 
  -7  -2  10        0.64       -3.41      3.95 o 
  -6  -2  10        9.22        6.18      5.76 o 
  -5  -2  10       46.24       49.23      7.97 o 
  -4  -2  10       18.97        8.79      7.33 o 
  -3  -2  10        0.75       12.66      6.25 o 
  -2  -2  10      104.01      106.22     10.40 o 
  -1  -2  10       80.64       77.59      9.00 o 
   0  -2  10      115.15      116.28     10.53 o 
   1  -2  10        2.21        9.83      6.14 o 
   2  -2  10       16.16        9.24      6.76 o 
   3  -2  10       23.72       22.83      7.56 o 
   4  -2  10       97.56      100.73      9.11 o 
   5  -2  10       16.42       15.76      4.46 o 
  -8  -1  10        2.29       -1.17      2.87 o 
  -7  -1  10        5.29       -1.29      4.28 o 
  -6  -1  10        5.14       -2.97      5.40 o 
  -5  -1  10       16.83       24.16      6.53 o 
  -4  -1  10       30.36       22.90      6.68 o 
  -3  -1  10        6.76        7.59      6.42 o 
  -2  -1  10        2.36        8.41      5.94 o 
  -1  -1  10       80.08       81.71      9.05 o 
   0  -1  10       80.41       91.34      9.48 o 
   1  -1  10      103.74       87.08     10.70 o 
   2  -1  10      149.76      156.73     11.65 o 
   3  -1  10       47.04       51.60      7.64 o 
   4  -1  10       97.71      102.36      9.08 o 
   5  -1  10       55.65       57.81      5.80 o 
   6  -1  10        0.03        3.57      2.66 o 
  -8   0  10        2.60        0.42      2.18 o 
  -7   0  10        0.01       -2.21      3.44 o 
  -6   0  10       16.70       22.11      4.27 o 
  -5   0  10       34.54       35.00      6.52 o 
  -4   0  10      116.21      121.21      8.44 o 
  -3   0  10      108.01      110.95     18.84 o 
  -2   0  10       11.49        8.37      4.81 o 
  -1   0  10        0.53        7.59      4.99 o 
   0   0  10        2.51        1.14      4.48 o 
   1   0  10      130.13      144.86      7.99 o 
   2   0  10       27.77       27.48      5.65 o 
   3   0  10      242.65      237.27      9.75 o 
   4   0  10        0.05       -0.17      3.58 o 
   5   0  10       29.70       37.22      3.43 o 
   6   0  10        4.21        3.78      1.91 o 
  -8   1  10        2.45        0.57      2.75 o 
  -7   1  10        5.50        2.27      4.29 o 
  -6   1  10        5.24       -2.99      5.52 o 
  -5   1  10       16.94       24.28      7.12 o 
  -4   1  10       25.40       24.13      7.30 o 
  -3   1  10        7.50        4.79      6.10 o 
  -2   1  10        4.39        9.24      5.94 o 
  -1   1  10       71.48       81.32      9.82 o 
   0   1  10       82.24       84.98      9.92 o 
   1   1  10       94.20      101.91      9.67 o 
   2   1  10      148.66      127.93     11.29 o 
   3   1  10       47.68       43.48      8.04 o 
   4   1  10       97.31      102.63      8.71 o 
   5   1  10       59.20       51.85      6.01 o 
   6   1  10        0.23       -1.81      2.97 o 
  -7   2  10        0.62        7.78      3.97 o 
  -6   2  10       10.11       11.60      5.62 o 
  -5   2  10       45.44       50.96      7.96 o 
  -4   2  10       18.26       16.56      7.03 o 
  -3   2  10        1.17       -2.36      6.83 o 
  -2   2  10      122.39      127.91     11.00 o 
  -1   2  10       74.95       86.61      9.83 o 
   0   2  10      111.13       80.59     10.79 o 
   1   2  10        2.37        1.81      6.36 o 
   2   2  10       16.21       26.67      7.33 o 
   3   2  10       23.08       40.65      6.21 o 
   4   2  10       93.80       95.08      9.23 o 
   5   2  10       16.37       14.34      4.78 o 
  -7   3  10        3.33        6.36      4.05 o 
  -6   3  10        1.82        2.75      5.02 o 
  -5   3  10        9.00        3.80      6.52 o 
  -4   3  10       16.50       17.19      6.36 o 
  -3   3  10        0.25       -6.30      6.30 o 
  -2   3  10        5.59       13.23      6.36 o 
  -1   3  10       14.29       18.78      6.68 o 
   0   3  10       49.08       54.77      8.85 o 
   1   3  10       95.80       92.63     10.24 o 
   2   3  10      192.52      212.36     13.04 o 
   3   3  10       36.90       38.29      7.24 o 
   4   3  10      145.80      153.73      9.61 o 
   5   3  10       25.88       17.87      4.78 o 
  -7   4  10        8.42       13.41      3.56 o 
  -6   4  10       15.66       21.84      5.57 o 
  -5   4  10       34.84       19.70      6.97 o 
  -4   4  10       10.39        6.64      6.76 o 
  -3   4  10       25.19       24.43      6.98 o 
  -2   4  10       53.20       39.05      8.10 o 
  -1   4  10       23.49       26.71      6.87 o 
   0   4  10       25.35       34.51      7.32 o 
   1   4  10      105.71      112.36      9.93 o 
   2   4  10        4.78       -3.16      5.90 o 
   3   4  10      120.91      133.86      9.76 o 
   4   4  10        8.02       11.99      5.05 o 
   5   4  10       13.78       17.97      3.95 o 
  -7   5  10        4.55        6.94      3.25 o 
  -6   5  10        0.31       -0.33      4.13 o 
  -5   5  10        2.17        6.57      4.68 o 
  -4   5  10        8.06       10.97      5.94 o 
  -3   5  10        1.46        5.78      6.41 o 
  -2   5  10       12.02        1.66      7.25 o 
  -1   5  10       38.38       27.74      8.95 o 
   0   5  10       42.32       40.94      7.26 o 
   1   5  10       18.68       -0.53      7.27 o 
   2   5  10       13.10       14.27      6.01 o 
   3   5  10       20.34       17.72      6.20 o 
   4   5  10       13.53        5.72      4.42 o 
   5   5  10       57.65       39.82      4.77 o 
  -6   6  10        0.67        0.83      3.93 o 
  -5   6  10        0.29        0.73      4.83 o 
  -4   6  10       14.00       10.86      5.75 o 
  -3   6  10        3.36       -5.33      5.71 o 
  -2   6  10       23.15       21.09      6.88 o 
  -1   6  10       12.40        5.91      6.55 o 
   0   6  10       48.47       55.12      7.45 o 
   1   6  10        9.10       11.32      6.36 o 
   2   6  10       20.59       21.48      6.48 o 
   3   6  10       36.91       46.52      6.29 o 
   4   6  10       29.16       27.16      4.89 o 
  -6   7  10        0.70       -1.09      3.31 o 
  -5   7  10        4.67        0.93      3.97 o 
  -4   7  10       11.27       13.72      5.20 o 
  -3   7  10        1.34       -2.59      5.08 o 
  -2   7  10       10.52       11.56      5.57 o 
  -1   7  10        9.10       13.54      6.23 o 
   0   7  10       35.84       49.92      7.15 o 
   1   7  10        9.61        0.00      5.48 o 
   2   7  10       51.62       59.23      6.67 o 
   3   7  10        2.54        0.00      4.42 o 
   4   7  10       39.02       28.47      3.84 o 
  -5   8  10        1.75       -2.92      3.42 o 
  -4   8  10        0.80        0.00      3.80 o 
  -3   8  10        0.60       -4.48      4.48 o 
  -2   8  10        5.47        2.79      5.45 o 
  -1   8  10       10.31        3.77      5.56 o 
   0   8  10        5.67        4.31      5.25 o 
   1   8  10        9.63       13.84      5.19 o 
   2   8  10        0.90       -0.97      4.48 o 
   3   8  10       13.93        3.58      3.83 o 
  -4   9  10        3.68        5.99      2.83 o 
  -3   9  10       15.92       20.75      4.52 o 
  -2   9  10        4.91       -2.91      4.52 o 
  -1   9  10        7.43       15.40      4.63 o 
   0   9  10       10.75        7.02      4.32 o 
   1   9  10        1.51       -0.59      3.98 o 
   2   9  10        7.08        5.94      3.59 o 
  -3  10  10        0.57        1.42      2.98 o 
  -2  10  10        1.88        4.82      3.46 o 
  -1  10  10        1.79       10.90      3.63 o 
   0  10  10        5.01        8.63      3.71 o 
   1  10  10        0.13        1.04      2.96 o 
  -1  -8  11        3.83        4.06      2.97 o 
  -3  -7  11        0.53        6.65      2.66 o 
  -2  -7  11        0.77        1.75      3.19 o 
  -1  -7  11        6.83        3.91      3.80 o 
   0  -7  11        2.52        4.75      3.19 o 
   1  -7  11        0.10        3.01      3.17 o 
  -4  -6  11        8.45        6.24      3.52 o 
  -3  -6  11        7.57        3.05      3.90 o 
  -2  -6  11       11.71        9.14      3.95 o 
  -1  -6  11        1.29        2.21      4.31 o 
   0  -6  11       18.45       17.74      4.47 o 
   1  -6  11       13.48       10.02      4.15 o 
   2  -6  11       22.37       16.88      3.68 o 
  -5  -5  11        1.07       -3.05      3.05 o 
  -4  -5  11        6.60       13.83      3.80 o 
  -3  -5  11       13.29        9.37      4.93 o 
  -2  -5  11        9.25       13.98      4.58 o 
  -1  -5  11       16.28       20.92      4.65 o 
   0  -5  11        4.93        8.76      4.22 o 
   1  -5  11       32.15       29.69      4.81 o 
   2  -5  11        3.81        1.08      3.40 o 
   3  -5  11        0.23       -1.20      2.86 o 
  -5  -4  11        4.96       -0.51      3.40 o 
  -4  -4  11       17.79       14.38      4.60 o 
  -3  -4  11       24.42       19.41      5.21 o 
  -2  -4  11       11.58        9.64      4.45 o 
  -1  -4  11       18.46       31.32      5.06 o 
   0  -4  11       14.23       20.90      5.61 o 
   1  -4  11       59.20       56.55      6.54 o 
   2  -4  11       12.72        4.58      4.58 o 
   3  -4  11       72.40       59.40      5.13 o 
  -6  -3  11        0.77       -0.99      3.08 o 
  -5  -3  11        0.93        0.85      3.44 o 
  -4  -3  11        0.57       -2.78      4.32 o 
  -3  -3  11        3.42        4.25      4.81 o 
  -2  -3  11        7.13       -1.65      5.09 o 
  -1  -3  11       42.83       38.09      6.22 o 
   0  -3  11       24.28       30.23      5.57 o 
   1  -3  11       18.00       14.35      4.92 o 
   2  -3  11       72.20       92.93      7.04 o 
   3  -3  11        3.15        3.00      3.53 o 
  -6  -2  11       13.35       11.02      3.56 o 
  -5  -2  11       16.59        4.86      4.38 o 
  -4  -2  11       13.10       11.01      4.84 o 
  -3  -2  11        1.77        2.43      4.86 o 
  -2  -2  11       12.52        6.03      5.32 o 
  -1  -2  11        0.73        6.63      4.53 o 
   0  -2  11       58.68       75.22      7.11 o 
   1  -2  11       10.58       14.66      4.87 o 
   2  -2  11        9.45        9.84      4.84 o 
   3  -2  11        6.21        1.76      4.48 o 
   4  -2  11       24.10       12.51      3.52 o 
  -6  -1  11        5.84        6.77      2.67 o 
  -5  -1  11        5.01        5.05      4.21 o 
  -4  -1  11        0.90        3.78      4.10 o 
  -3  -1  11       26.70       24.51      5.56 o 
  -2  -1  11       36.15       46.75      7.06 o 
  -1  -1  11       61.28       75.06      7.40 o 
   0  -1  11       22.42       24.35      6.34 o 
   1  -1  11       42.78       37.38      6.47 o 
   2  -1  11       46.59       37.58      6.09 o 
   3  -1  11        0.89        2.73      3.37 o 
   4  -1  11       25.72       18.06      3.76 o 
  -6   0  11       17.95       21.09      7.12 o 
  -5   0  11        0.09       -1.22      2.88 o 
  -4   0  11       12.97        9.35      4.60 o 
  -3   0  11        2.34        6.98      3.13 o 
  -2   0  11        0.39        5.22      3.55 o 
  -1   0  11        7.72       12.89      3.84 o 
   0   0  11        8.38       17.84      4.08 o 
   1   0  11       83.59      102.35      5.62 o 
   2   0  11       18.47       21.45      5.34 o 
   3   0  11      140.89      146.28      5.57 o 
   4   0  11        0.37       -2.11      2.11 o 
  -6   1  11        5.27       -3.82      3.82 o 
  -5   1  11        5.47        6.97      4.16 o 
  -4   1  11        1.42       -0.76      4.62 o 
  -3   1  11       25.25       16.61      5.67 o 
  -2   1  11       38.57       33.47      7.12 o 
  -1   1  11       57.93       57.03      8.26 o 
   0   1  11       21.95       24.00      6.84 o 
   1   1  11       44.20       50.90      7.12 o 
   2   1  11       46.17       44.53      6.71 o 
   3   1  11        1.44        3.07      3.96 o 
   4   1  11       23.28       18.47      4.00 o 
  -6   2  11       13.13       10.19      3.05 o 
  -5   2  11       16.92        4.58      4.39 o 
  -4   2  11       13.77       11.11      4.44 o 
  -3   2  11        1.51        5.40      5.30 o 
  -2   2  11       10.34        8.40      5.43 o 
  -1   2  11        0.82        2.76      4.65 o 
   0   2  11       60.13       63.54      8.22 o 
   1   2  11        9.34       14.06      5.52 o 
   2   2  11        9.96        5.13      5.56 o 
   3   2  11        6.83       11.54      4.00 o 
   4   2  11       24.49       21.15      3.29 o 
  -6   3  11        0.56       -0.20      3.05 o 
  -5   3  11        0.87        3.42      3.76 o 
  -4   3  11        0.45        4.56      4.64 o 
  -3   3  11        4.09       12.68      4.69 o 
  -2   3  11        7.76       11.43      5.03 o 
  -1   3  11       42.13       29.12      6.92 o 
   0   3  11       26.58       23.31      6.69 o 
   1   3  11       17.39       11.04      5.26 o 
   2   3  11       73.19       89.38      7.32 o 
   3   3  11        3.81        6.07      4.04 o 
  -5   4  11        3.87       -0.51      3.64 o 
  -4   4  11       17.43       12.90      4.85 o 
  -3   4  11       24.94       18.80      5.81 o 
  -2   4  11       10.29       13.05      4.70 o 
  -1   4  11       20.17       28.51      5.77 o 
   0   4  11       14.67       15.43      6.17 o 
   1   4  11       59.62       59.42      6.22 o 
   2   4  11       12.09       13.08      4.41 o 
   3   4  11       67.15       47.33      5.12 o 
  -5   5  11        1.08       -2.89      2.89 o 
  -4   5  11        7.01       10.82      4.65 o 
  -3   5  11       12.16        9.61      5.06 o 
  -2   5  11       11.21       15.06      4.97 o 
  -1   5  11       16.23       16.54      5.70 o 
   0   5  11        3.74        6.29      4.36 o 
   1   5  11       34.35       30.67      5.08 o 
   2   5  11        4.76        9.26      3.80 o 
   3   5  11        0.41       -3.31      3.31 o 
  -4   6  11        7.67        4.98      3.36 o 
  -3   6  11        8.18        5.12      4.07 o 
  -2   6  11       13.41        5.63      4.84 o 
  -1   6  11        1.11        2.30      4.57 o 
   0   6  11       19.42       17.98      4.47 o 
   1   6  11       12.51       10.17      3.92 o 
   2   6  11       23.08       17.39      3.87 o 
  -3   7  11        0.47       -2.05      3.32 o 
  -2   7  11        0.41        9.22      3.01 o 
  -1   7  11        6.30       -1.36      3.77 o 
   0   7  11        3.63        4.24      3.39 o 
   1   7  11        0.16       -3.36      3.36 o 
  -1   8  11        3.81       -0.20      3.15 o 
  -1  -4  12        3.50        7.41      2.86 o 
  -3  -3  12        2.49        2.14      2.83 o 
  -2  -3  12        4.06        5.72      2.73 o 
  -1  -3  12        5.94        8.04      2.85 o 
   0  -3  12       10.62        9.74      3.52 o 
  -3  -2  12        1.53        2.40      2.94 o 
  -2  -2  12       29.90       24.79      3.99 o 
  -1  -2  12        0.97        3.72      3.31 o 
   0  -2  12       39.66       24.43      3.87 o 
   1  -2  12        3.29        9.18      2.48 o 
  -3  -1  12        5.94        3.41      3.15 o 
  -2  -1  12        5.94        0.24      3.50 o 
  -1  -1  12        8.75       12.73      3.48 o 
   0  -1  12        4.49        2.09      3.34 o 
   1  -1  12       29.55       27.47      3.57 o 
  -3   0  12        2.00        1.63      5.36 o 
  -2   0  12        0.96        1.01      3.30 o 
  -1   0  12        1.44        0.23      2.53 o 
   0   0  12       10.59       13.27      2.67 o 
   1   0  12       23.64       24.09      2.67 o 
  -3   1  12        6.11        9.16      3.07 o 
  -2   1  12        5.23        8.76      3.21 o 
  -1   1  12        9.34       12.76      3.82 o 
   0   1  12        4.43       -0.97      3.57 o 
   1   1  12       30.77       20.08      3.73 o 
  -3   2  12        1.57        2.05      2.78 o 
  -2   2  12       30.11       30.28      4.00 o 
  -1   2  12        1.19        2.43      3.55 o 
   0   2  12       38.96       26.15      4.24 o 
   1   2  12        3.85        6.52      2.68 o 
  -3   3  12        2.40        2.01      2.71 o 
  -2   3  12        3.54        2.51      2.95 o 
  -1   3  12        6.50       11.25      2.98 o 
   0   3  12       10.46       11.20      3.70 o 
  -1   4  12        3.31       -3.13      3.13 o 
                                                 
